# Supplementary material for: LDsplit: screening for cis-regulatory motifs stimulating meiotic recombination hotspots by analysis of DNA sequence polymorphisms
Source: BMC Bioinformatics. 2014 Feb 17;15:48. doi: 10.1186/1471-2105-15-48 (PMC3936957; doi:10.1186/1471-2105-15-48)
Supplement: Additional file 2 — SNPs inside 7-mer core motif of PRDM9. Additional file 2 is an Excel file “70_SNP_motif_info.xlsx” containing the detailed information of the 70 selected SNPs that are located inside the 7-mer motif of CCTCCCT. The columns are chromosome numbers, SNP rs numbers, SNP physical locations, SNP allele that preserves the motif form, SNP alleles that disrupt the motif, DNA strand on which the motif occurs (forward strand 5′ to 3′ marked as “+” and the reverse complementary strand marked as “−” ) and disrupt motif forms (where the disrupting SNP allele is marked in brackets). [file 1471-2105-15-48-S2.xlsx]

## Sheet: Sheet1
Chr_ID	SNP_ID	original_allele	disrupting_allele	SNP_Location	Strand	Disrupt motif form
Chr1	rs1561584	C	T	112594165	+	CCT[T]CCT
Chr1	rs16822729	T	A	19886784	+	CCTCCC[A]
Chr1	rs12058910	G	A	25205851	-	CCT[T]CCT
Chr1	rs1018306	G	A	4467025	-	C[T]TCCCT
Chr10	rs725077	G	A	105571238	-	C[T]TCCCT
Chr10	rs11010630	G	A	36674256	-	C[T]TCCCT
Chr11	rs12789511	G	A	10659093	-	CCTC[T]CT
Chr11	rs1698205	C	T	115051956	+	C[T]TCCCT
Chr11	rs7105943	C	A	120061820	+	CCTCC[A]T
Chr11	rs4937395	G	T	128321813	-	[A]CTCCCT
Chr11	rs10732867	G	A	129955124	-	CCTC[T]CT
Chr11	rs11033233	G	T	4639458	-	CCTC[A]CT
Chr11	rs2736557	G	T	5339167	-	CCTCC[A]T
Chr11	rs4758416	C	G	6390725	+	[G]CTCCCT
Chr11	rs3781701	G	A	76047067	-	CCTC[T]CT
Chr11	rs6592715	G	A	76690268	-	C[T]TCCCT
Chr11	rs1432052	G	T	82937722	-	CCTCC[A]T
Chr11	rs1789650	A	C	93572109	-	CC[G]CCCT
Chr11	rs1944174	C	G	99713366	+	[G]CTCCCT
Chr12	rs10845709	A	G	13215351	-	CC[C]CCCT
Chr13	rs2483730	C	T	53404632	+	C[T]TCCCT
Chr14	rs9323066	T	C	21431982	+	CCTCCC[C]
Chr14	rs2780314	G	A	35598243	-	CCTCC[T]T
Chr14	rs17833125	G	C	58301811	-	CCTCC[G]T
Chr14	rs12887115	G	A	67060401	-	[T]CTCCCT
Chr14	rs1955573	G	C	77599548	-	CCT[G]CCT
Chr14	rs1152347	C	G	82257003	+	[G]CTCCCT
Chr15	rs8037547	T	A	67835908	+	CCTCCC[A]
Chr15	rs2899825	G	A	72397453	-	C[T]TCCCT
Chr15	rs7181181	T	C	84610029	+	CCTCCC[C]
Chr15	rs2894960	C	T	93925450	+	CCTCC[T]T
Chr15	rs2900637	G	C	98476307	-	CCTCC[G]T
Chr16	rs7202230	G	A	6157118	-	[T]CTCCCT
Chr17	rs854658	G	A	31376779	-	CCTCC[T]T
Chr17	rs11870932	G	C	52307543	-	CCTCC[G]T
Chr18	rs524645	G	A	7157723	-	[T]CTCCCT
Chr19	rs8108483	C	T	9406030	+	[T]CTCCCT
Chr2	rs7605606	G	A	102487968	-	CCTC[T]CT
Chr2	rs12996245	G	A	117201358	-	CCTCC[T]T
Chr2	rs7557919	G	A	214911104	-	CCTCC[T]T
Chr20	rs6035457	T	A	19781216	+	CC[A]CCCT
Chr22	rs5996756	G	C	23499210	-	CCTC[G]CT
Chr22	rs9626807	C	A	46880358	+	CCTC[A]CT
Chr3	rs13099145	C	G	18726321	+	C[G]TCCCT
Chr3	rs497387	A	G	23007344	-	CCTCCC[C]
Chr3	rs525731	G	A	37546831	-	[T]CTCCCT
Chr4	rs303122	G	A	124332043	-	C[T]TCCCT
Chr4	rs1546331	G	A	173444159	-	C[T]TCCCT
Chr5	rs329171	G	A	125161254	-	C[T]TCCCT
Chr5	rs7712212	C	A	128235745	+	CCTC[A]CT
Chr5	rs12515180	C	T	131813583	+	[T]CTCCCT
Chr5	rs11168020	G	A	147458535	-	CCTCC[T]T
Chr5	rs7726988	G	A	157463056	-	[T]CTCCCT
Chr5	rs2278000	G	A	170143538	-	CCTC[T]CT
Chr5	rs10475992	C	T	171267898	+	CCTCC[T]T
Chr5	rs4866622	A	C	2223252	-	CC[G]CCCT
Chr5	rs4242047	C	T	54163738	+	[T]CTCCCT
Chr5	rs281441	G	C	67342532	-	CCTCC[G]T
Chr7	rs13238349	G	A	155625256	-	CCTCC[T]T
Chr7	rs1549398	T	C	23972358	+	CC[C]CCCT
Chr7	rs2428927	A	C	77502505	-	CCTCCC[G]
Chr8	rs2514959	G	A	119294457	-	C[T]TCCCT
Chr8	rs10091477	G	A	136138115	-	CCTCC[T]T
Chr8	rs7003959	G	A	21511452	-	CCT[T]CCT
Chr8	rs2256611	T	C	53125188	+	CCTCCC[C]
Chr8	rs4512398	C	T	6868004	+	CCTC[T]CT
Chr8	rs2512069	C	G	99003735	+	CCTCC[G]T
Chr9	rs6478328	A	G	119629131	-	CCTCCC[C]
Chr9	rs10761394	A	G	92645282	-	CCTCCC[C]
Chr9	rs4744303	A	G	95739110	-	CC[C]CCCT
