# Supplementary material for: LDsplit: screening for cis-regulatory motifs stimulating meiotic recombination hotspots by analysis of DNA sequence polymorphisms
Source: BMC Bioinformatics. 2014 Feb 17;15:48. doi: 10.1186/1471-2105-15-48 (PMC3936957; doi:10.1186/1471-2105-15-48)
Supplement: Additional file 3 — DNA sequences for motif finding. Additional file 3 is a zip file containing 4 FASTA files and one excel file. The file of “Positive_Group.FASTA” contains 332 DNA sequences each of length 101 bases extended from 332 SNPs with significant associations with proximal hotspots reported by LDsplit from the 70 SNP windows studied in the paper. Each of the rest three FASTA files (i.e. “Negative_Group_1.FASTA”, “Negative_Group_2.FASTA” and “Negative_Group_3.FASTA”) contains 101-base DNA sequences from the three groups of randomly selected SNPs. The excel file “Positive_SNP_info.xlsx” contains information of the 332 SNPs (e.g. chromosome numbers, physical locations, rs numbers, and the flanking 101 DNA sequences). [file 1471-2105-15-48-S3.zip › Negative_Group_3.fasta]

>chr1.fa_sequenceloci_11731293
TGGTCCACACTGGTGAGGCCACCACCTCCAGCCAGCTCCTCACCGCTCCCTTCTCTCCCTTGCCTGGCCTCCAGCCTCTCCCTCAGTGAGCCAGCCTTGCC
>chr1.fa_sequenceloci_11733431
AGAGCACAGCATTAAAGTTTGGGGAATTCTGTAGATGGGCTGTGTTTTGAACCACCTTCAATCTCCTGGCTGGGCTGGGGCCTGGCCTTGTTCCTGGGAAG
>chr1.fa_sequenceloci_11734622
CAGCAGTTACAGCTGTTAAACCAGACCTATTTCCACCAACGTTGGCCCCCCGCAAATGTGAACAAAGCAGATTGCAGAATGGCATTGGGATGAATTTTCAG
>chr1.fa_sequenceloci_11737218
GCCCCACCTCAGGCCGGTTCTCAGAGTCTCCGGAATGGCCTGGAAATGCCAACTCTCACACTGTGTCTCTAAACGGGCTCTGGAGTCAGTGAGCCTTGGTT
>chr1.fa_sequenceloci_11746890
AGAACAGTGAGGGGCAGGCCCCAGGCAGCTGGGACCAGGCCAAGAGCAGCTAGGAGTACTGCTAAAGGGAGGAGGTAGGGATCAGAATGGGGTGGGGTTGA
>chr1.fa_sequenceloci_11749217
GCCTGGCGCAGGAGGCAGCCCGACTCAGGTGCCAGGCTCCCCAGGAACCCCCCGGTGCTGTGCAGCAGGACCTCTGGACCGGCGGCGGCCAGCCATTCTCC
>chr1.fa_sequenceloci_11754202
GCAACTTTGCTTTTAGTCCAGGAAGTCTGAGGGAGGAGGAGATTGCTCAGCGGCTTCTGTCACATCCTAGGCAGAGAACAGACAGCAGACACGAGAGAGTC
>chr1.fa_sequenceloci_11759037
CGGTGGGACGGGACAAGAGGGGAGAGCTCCCAAGAGGGGCCTGAGGCAGCAGCTATCAATGGCTGTGGGCAGAGTGAGGTCAGTGGGGAGGCAGCTGACTG
>chr1.fa_sequenceloci_11759455
ACTCCTCCCCGTGGCCCTGCACAGGGCCTGGCACACTGCGGTGCCCAGCCAATGTCAGGCCCTGGGAGGTGGCCTAGGGACACTGGAACAGTGATTGAGCA
>chr1.fa_sequenceloci_11759954
AAGAAGGCTGTAGGTGAGGGGAGGGTGGCGATCAGGAGAAGCCAGCTTCCCGGAGGGGATGTCAGGAGGAATGGAAGCGAGCAGTTGCAGGGTTAAGAATT
>chr2.fa_sequenceloci_8083969
GAACTGCACCTGAGATTCACCCCCTAGCAATGATGAGCGGAATAGTCACCGTGAGTCCAAGGAGTTTCACCACGTGTGCTGGACACCTTCGCCATGGCCCT
>chr2.fa_sequenceloci_8085079
GCGGCACTCTCATTCTCTCTCTCTCTCTCTTTCTCACTCAAACCTCGCTCCAGGAGAAGCAAACTACCACGTTGTGAGCAGCCCTCCGGAGATGCCCATGT
>chr2.fa_sequenceloci_8086343
AGCCAGAAGCCACTGAACCCCAGACAGCACAGCCCTGGCTCCCCCTGGCCCGTCCCAGCTGCCCCCTCTGATATGTGGAGCTCGGGGAAGAGGCTCATCCC
>chr2.fa_sequenceloci_8093569
AGTCTGAACTGGTATTTACAAATGAAGAGATGTTATTAGTGGAGCAATTTCATTAAATGAATATTGTGCCAAATTATCTCAAATTTATAAGATAACACTTA
>chr2.fa_sequenceloci_8094375
GGTGAGCCCAACTTCATCTTTCAAGATTTGGCTTTGGAGTAAAATCACTATGAAGACTTTCTTGACCCGAATTACCGCTTCCCCATTTGGCTCCTCATGCA
>chr2.fa_sequenceloci_8095673
GCGCCTCAAAAAGGTGTGTTGTTAAGAAGGCAGTGAGGATTTTTCCAGATGTGCCAGCCTCACACACTGCAAGAAATGCAGCCAACAGCCAAGCATGCAAG
>chr2.fa_sequenceloci_8098076
ATTCTATCCCACAAACCCATATTGAGCATCTATTGTGTGCCAGGCACTCCACAAGACACAGGAATCTGGAAATAAATAGACTCTATTTCCTGAGAACCTAG
>chr2.fa_sequenceloci_8103105
GCAAGAGACCACCCTGGCTCTCCCCAACTCCAAGCATGCTGTCACTCTCAGTACCCAGGACCGTGTGACCTCTCCCATGGGGCACTGCTCATGCTCATTCT
>chr3.fa_sequenceloci_6202785
TTTGCACATTTTTAAAATGTGTTGTTATTGTTGAGTTTTAATAATTCTTTTTATGTTTGGGATAAATTCTTTATCAGATGTGTGTTTTGAGAGTATTTTAT
>chr3.fa_sequenceloci_6209838
GGAATGTCCAAAGGTCCTGGAGTTAGGCATTTCCATTTTTCTGTGTCAGTTAGGCTCTAGCTCATGGTTGTTGGCTCTAGTAGTATTTTTTTCTATGACAC
>chr3.fa_sequenceloci_6211442
TAGCATCCTTATCAATGGTTACTCTATTTCAGTGCAAGAGAGCTTAATGTATGCACCTCAGGGAAGCTCCCCACATACCCATGCCAATCAAACCAAATAGC
>chr3.fa_sequenceloci_6213441
GCTCAAGTGCTGCTTTTAACATACATACATACATACATATGTATGTACACCCAAAGGTCTTGTTTAATTGAAGGTAATGGTAGTGTTACAGTACTATTAAA
>chr3.fa_sequenceloci_6217367
TAATGCATGCTGGGCCTAATGTCTAGGTGATGGCCTGCTAGGTGCAGCAAACCCGTTTACCTGTAAAACAAACCTGTACATCCTGCACATGTACCCAAGAA
>chr4.fa_sequenceloci_9741363
TTCTCATCACTAGGAAGTAAAGGCTAGCCTGGGTAGTGAAGCCACAGTTCGTACCTGTCCTAGTTTCTGTCGTGGCGTTGGGTCTGCGTGGCTGCCCTGAA
>chr4.fa_sequenceloci_9743215
AGATGGTTATCCAGTGTGAAGATCCTTATGGAAAAGCTGTCTGCTCTCCTGTTCTGAGGGAAAACCTGAGTCTCCCACCCAAAAAACTCTCCCCATGCAAC
>chr4.fa_sequenceloci_9744180
CAGAAGTGGCCAGGACCACCGACACCTCTAACAAGGTTAGAATTTGGACCGCGATGGGACGAGCTCAACTGGAGTCTTGCCCTGGGAGAGCTGGGGCACCT
>chr4.fa_sequenceloci_9745905
ATGCCTTGGAGCCTGAGGGGGGTGGGTGTGGGGCAGCTGCAGCATGACTATGGTGTCTGCTGAGCCCAGGGGATGTCCTAATCTAGAAATCTTGCTCTGGG
>chr4.fa_sequenceloci_9747568
TCCACAGATGTCCCTGAGCTACTAGATGGGGCTCTTATTTTGAAGGTTGTCCCGGGATGTTGCCAAAGAGAATAGAGGAAGGCGGCACACCTGTCAGTGTG
>chr4.fa_sequenceloci_9748193
AAGGGGTCAAGAGCATGCAGGCCTAAGATGTGGGGAGGTGGCTCTTGGAACTATTATGCCGACCTGTCTCCAGAAGGAGCCTTCTGGATGTCTTGGTCCTC
>chr4.fa_sequenceloci_9749649
GGCTGCTGAGTAAAATCCCCTATCACATCTACACTCCATGTGGCGATTACATGATTGAAATTAGAAGGGAAGGTGGGGTTATCTGCTTCACAAGCCTCCAC
>chr5.fa_sequenceloci_6720427
CTTCTTAGAATTGTTCTTATTACATGCCTTTTTGGGGACACAGAACATACAAAAGTAAACGTGGCCGCCCAGTATGTTCGAATTCTCTATTTGTGGATTCC
>chr5.fa_sequenceloci_6722762
GAAACATTCTTTCATCATATTTCCTGTTTTTATTTGGTTTTTTCAACTTCTTCTGTTTACTATCTACAGTGATTTGGAAAGGAGATTTCCTTTAAAACAAA
>chr5.fa_sequenceloci_6724959
CAAATACCACCTGTACCCCCAATAACTTATGGGAAAAAAAGATATTCATCGACCTATTCCAGGTCCTCTCTCCACCACTGAGCCTCGTGGGGACATAAAGA
>chr5.fa_sequenceloci_6729931
TGTGATGTGTGACACTTCCAAGATATCCCATGAAATGTCTCTTACATGCAGTTCTTTCTCCTCCTGTGGCAAATGTGAAGCTACATGTTGGGGACTGCAGT
>chr5.fa_sequenceloci_6730699
AGCCCAGTGACATGAAAGAAGCTGCCATTCCACTGAGTGGGAGGAACACCGTGGAGAAGAGGTGGGAACCAAAGGAGATTAGAGAACAATGTCCAGGAAAG
>chr5.fa_sequenceloci_6734187
ATAGGCAGCTATTGATCTGACAAATGCTTTCAATTTCTTTTCCAATTTGCAAGTACTGTATGCAAAGGGGTTTGCGCTTACCCAGCAGGGCCAACAATACA
>chr7.fa_sequenceloci_9265944
CACACACATTATCATGTGAATCCTGAAGAAAGGGAAATGAAAACAGTACCGAAAACAGAGGAGGGGTGGTGAAGAGACAGAGACACACACACACACACACA
>chr7.fa_sequenceloci_9266134
TTATTTTTTAATTATACTTTAAGTTCTGGGATACATGTGCGGACCATGCAGGTTTGTTACGTAGGTATACATGTACCATGGTGGTTTGCTGCACCCATCAG
>chr7.fa_sequenceloci_9268241
TAATTCAACTTCAGAATGGAATTTCCATCAAGTTGGTAAAACATGTTGCAGTCATTCAAGAGCTTTTAGATTTAAATTTTCTAACCTTGAGCAGATTCCAA
>chr7.fa_sequenceloci_9268837
TCTTTTCACTTTGTTCAGTATTAACATTTGAAAATCTTTTAAAATTGGACTAATAATTTCGATGGCTGTATTAGTCTGTTCTCACACTGCTAATGAAGACA
>chr7.fa_sequenceloci_9272005
ACATACCAAGGAAGTCAGGTGAACCTTCATGGTTATTTCTTTGTCTCAGGGTCTATGATGGAGGCCCTATATTGTCTATGAACGCATCTAAATTACACTGT
>chr7.fa_sequenceloci_9277925
AAGTTTTACATTTTAGATTTTACTTCTGACATACAAGGTAGGTGGTAAACTAACCTAATAATAATAATAATAATGATTTATGTTTCCAGTGTTATATGTCA
>chr7.fa_sequenceloci_9283924
GTGAGTTAAATAATTGGATGGCATCACTGAGAAACATATCATAGTACTTTATAAATAGTAGAGACTTTACAAATATTTGTCCAAGAATGATATTTCAAAGT
>chr7.fa_sequenceloci_9289745
ATTCAGCTCAGTGCAATCTGCCCCAAATTTCAGATTCAGTTAGGCCAATCGCCTGGCAGTTCCAGCCAAAAGCTTCCCACCTTCCACCTCTGACACAGAAC
>chr7.fa_sequenceloci_9292495
CCATAACAAGGGATTTTTTTTTCCTAGGGTGAGATGGGAAAGATATATTCCGGCAGAAAGGACATGTGCAAAGGCAAGAAAGCTGAAGTTGTATGTTCAGA
>chr8.fa_sequenceloci_4564128
CCTGGAGAAAGGCAGGTGAAAAAAAGACTACACAGCTAGAGAAAGTGCAGGGGTGGGGGAGACTAGATGGCACACATTGTCATGTTTTAGATTTTGCATTT
>chr8.fa_sequenceloci_4564770
AGAGCTTGAACTATTGCTGCCTTTTACTTTCATAAATAAAATTTTATCTCATTAAAGTAGTATAAAATATGGGAAAGGACTCCCTATGCAGGGCTCACATA
>chr8.fa_sequenceloci_4565307
ACCAGAATAACATGGTACCATGTATTATCTCAAGGAAAATATGACAAACTATATTAAATGCAAAACTATCAGCTACTACTTCTCATTTGAATAATTTTTTT
>chr8.fa_sequenceloci_4566026
CCACTCTAATAATAAACCTCTCAAGAGTAACATGAGGGTTAAGGAGGAAGTATGAAAAAGGCTTTGGAAACTTACAAATGCAACTCGGCAATAAAGTTCTT
>chr10.fa_sequenceloci_6562512
GTAAGGGCATGGCATTTGGATACAGAAAATTCTAGCTCTAGTTTTATTTCACAGACATTTATTAGCTGTGGAAATGTGGGCAGATGAATTAGCCCCTCTGG
>chr10.fa_sequenceloci_6563131
AGGGACCCAGGGTCCTGATGAAAAGAAGTAGACAGCTTTGGACATGGAGTGGGGGAAACCTGGGGCTCCCAGCTGCACCTTGGGATACCGACTAAGGCTTG
>chr10.fa_sequenceloci_6567149
ACTGCTGATCAGGACAGCTACCTCTTTTTCCCGGTGTCGGTAAACATGGCGGCCTTGCTTCATTTTTGATGGAGCATGGGAGACCAATTTCAACCGGACCT
>chr10.fa_sequenceloci_6571155
CATTGTCGGCAAAACTCGCATAACTCACATTCGCCCTATTTAGAAGGTGTCAGGTTTCAACTTCGGTAGCCCCAGCTCCATTTTCTTATGCATCACCGTGA
>chr10.fa_sequenceloci_6573084
GATCCTGGCCTTGGAGGAAAGACCAGAAAACAGGCAATGACGGTCACAACCGGGCCAGCCTCTTACTGGGCACTTGGAGTTCACAGCAATGGTTTAGGGAT
>chr10.fa_sequenceloci_6574390
GCCAGGTGCGGTTAACAAATATGTCACACGCATCATCTATTACATAGGTGATATCTCACGTAATCCTCAGAATACCCCTTTTGAAGTCGCTTCTATTAGTA
>chr11.fa_sequenceloci_7780960
TGCAAAAAAGGAGAACAACAGACACTGGGGGCTACCTTAAGGTGGAAGGCGGAAGGAGGAAGAGAAGCAGAAAAAAAGCTATTGGGTACCAGGCTTAGTAC
>chr11.fa_sequenceloci_7781935
GAACAACTGCATATACACATGAAAAATATAACACCTACCCTTAACTCACAACATAAAGAAAATTAACTCAAAATGTACCATAGATGTAAATGCAAAAAAAT
>chr11.fa_sequenceloci_7782084
GAAATAAGATTTTTTGGCATTACACAAGAACCACAAACCATAAGAGAGGCAAAAAAAATTATACTTTGGTTATGAATTGAATTTTTGTGTCCCCTAAAATT
>chr11.fa_sequenceloci_7795228
CTATATTTATATCAGACAAAATAGATTTCAAAACAAAAACTGTAGGAGACAAAGTGTCACTATATAGTGATAAAGAGGTCAATTCAGAAAGTGGATTATAG
>chr11.fa_sequenceloci_7798373
AATTGATGATAAAAATTATCAAAGTCTTTTTTGAATCAGTGGCTGTCATGTTTTTTTTCAAGAAAAAATAATATTTTTATTCTATTCTTTTTTATACTTTA
>chr11.fa_sequenceloci_7800673
TTTTCACTGTGTGTTGGTTACTGATTTTGAATAATTACCAGTAGGACTCATTGAGGTATGGGTTTGTTGTTTGCTTATTCCGTTCACCCTGACTCAGACCA
>chr11.fa_sequenceloci_7802642
AGGTTCTTCTCTGGGACCCTATAACCATGCTGGAGACAGAGAATAGAAACGCAGCCCAGATTGTTGTGGGTCTCCCAAGCTCATTGTCAGCAGGCAACCTT
>chr12.fa_sequenceloci_9408312
GGATTTCGTTGTGGTGTTCCTCGGATCTTTGTCCAGCATGATATGATAGAGATGTGTCTTTGGTTAGGCCTTTGTCTGCCTTGTGGTCAGGTGGTTAGGCA
>chr12.fa_sequenceloci_9408688
GATTGATTGGTTTCCAAGCCCTAAACTGGGAGTCTCTGTCAGACTGTGGCTGGCTGGTGGTGGGAGGGGCCCAGCAGCAGTTTGTCCTGGGAGCAACAGCA
>chr12.fa_sequenceloci_9410910
TAATCCAAAGAGAGTTCCTGATCAACAACTTTGTACCAGCCCACTCTCTCGGTCCCAGTCTTTTGTTTTTAAAAACCTGCTTGGAACAAAGGCTCTAGGAA
>chr12.fa_sequenceloci_9414199
AATTCCTAATTCAAAAGCTACTTACTATATAGTTATACACAAAGACATATGCTACAAAATTATTAATTACTAGGAAAACAAAATGAAATAATCTATATGTT
>chr12.fa_sequenceloci_9417433
ATATATTGTAATAATCTTCTGCTCTGTGGCATGTCTTTTCACTCACATAAAGGTATTTTTTGATGAACCATATATTTTTTATTTTAATAAAGTTCAATTAA
>chr12.fa_sequenceloci_9418839
TCTTTTGTGTCTGGCTGCTTTCACTTAGTGTAAAGCTCTTGAGAGGTATCCGTGTTAGATGTGTATCGGTAAGTTGCCCTGTTTTATTACTGAATATATTC
>chr12.fa_sequenceloci_9419337
TTTTTTTTTTTTTTTTTTGCCATTTTGTATACTTCTCTGGTGAAGTGCCTGGTCAAGCCTTTTACCCATTTAAAAAATCAAACTGTTTTCTTATTGATTTA
>chr12.fa_sequenceloci_9420282
AGAGTTTGGGCTGGAGATGGTGAGAAACCACATAGTGGTTGGAGCATTTTGGGGTTTGTCAGAAGGGTCAGGGCTGCTGGCTGGGGTAGGAGCAGGTGCTG
>chr13.fa_sequenceloci_25981274
TCCTGTGAGGGATGGAGTGAGATTTCATCATGCTATTCAGAATGGTGTGCAATTGAAAACTTGTTTATTTCTGGGATTTTCCATTTAATATTTTCAGACTG
>chr13.fa_sequenceloci_25984353
CTCCTCCACCTTTTTAGGATTTTCACCTTTCAAGAGATATCAGAATCTCAAGGAAGTTTGGAAGAAAAATGTGCATTCCTTTGTGCTTGCCACAGCATCTC
>chr13.fa_sequenceloci_25987539
AACATAAATCAATGAAGTGGCCTCAGACAGGCCAGGATGGCTCCTGGCTTGTATTGGACTCTTAATACATATTTATTCATTGACGGGCTCAATGGATGGAT
>chr13.fa_sequenceloci_25989051
CGTCTTTGTCCATCATCACCATCATCCATATCATCTCTAGAATTAATATAAAAAAGGCAGAGAAGGAGAGGCAGATCCCTGGACTTCATGCCTGGCTGGGA
>chr13.fa_sequenceloci_25990269
TGTACATGACAGCAGGTGCGCTTGCTTAAAGCTGCCTTCGCAGCTCACCAGATGGTGTGCCCTGGGTGATTCATGTTCCAGGAGCAGAGAATTTTCAGGCA
>chr13.fa_sequenceloci_25996086
AGCAGAAGGAAATGGCAGCCTGACAGAGTGGGAAGAGCCCAAGACAAAACCAAAATAAACCCTGAAGACCAACAAAAGTCCTCAACAAGCACAGCATCCAG
>chr13.fa_sequenceloci_26010437
CTTTCACTCTAACTCAGCATCTTTCATCAGGAAAGGAGCTCTGAGAATCATTAACACCTTGGTACATGTGTGCTTGATGTGTTATCCCTAAATAAGAGTAT
>chr13.fa_sequenceloci_26011246
TCACATCCCATCAGTTGCCAAAACAAATGTTTCCTTTTTGTAATGCCTCTCGGATCCCTCCCTGTTCCTCTGTTCGCAGTCTGGGGATAGTGGCTTGCTGG
>chr13.fa_sequenceloci_26012076
GACTGGTTACCTTCTACAGGTCAAAGTCCCTTCAAGGGGCAGGTCTATGGGTAGGTGCCAGAAGGAAATCCCAACCAGCAGGCGGAACAGAGTGTCTGGGG
>chr13.fa_sequenceloci_26015959
ATAGTTTCCCCAGCCTCACTAAGCTTGACCTCTTCTGGTTTCCATTGGCAATCGAGTGGAAAACTGCTTTTAGCAAGGCTTCACTGCAATAATCAATATGT
>chr13.fa_sequenceloci_26019497
ACTGACAAAATTAATATGGTCTGCCTCAGTTTACCCCTTCAGTCTAATTTCTGTATAACTCCACACTTTTCTCCTACCCCATCAACACACACACACACACA
>chr13.fa_sequenceloci_26025498
CAAATATTTACAGAGAAAAAGTTGGGAGGGGGTAGTAACGGAGTCTGGAGGAGTTACAGGTATCGAGTCTCCACGGTTCCATTTTATAGGCTATGCACGGC
>chr13.fa_sequenceloci_26028292
ATCTAATTAGAGAGGTAAGACTGACCTATATGAAACAAACCTGAACACTTTGGGATGATGTGTTTAAGGGCTAACAGTGAGTGCAAACTAAGTGTAGCAGC
>chr13.fa_sequenceloci_26037876
AGGCTTCTCTAGAATGTGAATTGTTCTTTGAGATATCCCAGGGAGGAAGATTATTAAAAGGTTACTCCTTTTCAAAAGTTGGCATTGCAATTTAGAATGGT
>chr13.fa_sequenceloci_26044449
CCTGACCTTAATGAGAATGTGTGTAGAATTTGCCCTTTAGGATGTTGGCACTTGCACTCACCGTGTGTATGTGCGTGCATGCACATGCTCTTACACTAATT
>chr13.fa_sequenceloci_26048387
TCAATGCCCTTTGTAAAATTTTCATTTGAATCTATTATTCTCCCTTGGACATCTTAATTCCTTCTCTACTATGACTTTTTCTTTCTTTTGTTTCTTTCCTG
>chr14.fa_sequenceloci_27457754
ACATTTTATAATTATGCCCTGATCTATAGATGTATTATATAACTTTTGGATATACAGCCTGATTTGAGTATATTTGTGTTAAGGCAAATCTGCTATGGAAG
>chr14.fa_sequenceloci_27461511
GACAAACAAATAAGTAAATAAATAAGGCATTCCACTGTCTTCTGACTTCCATTGTTAACATTGAGAAATCTCCTGTAATTTCTGGCTAATCTTTCTTTTCA
>chr14.fa_sequenceloci_27464480
TAGAAACAAAAAAAAATCACATGTAGAAATATACCATGATAAAAGTAAAAAACGAATGGAATATCAAGGTAAATTTGATACCACACAAAGAATTAATACAC
>chr14.fa_sequenceloci_27465680
AATTAAAATAAGCACAACTGTAATCCTAAATTAGATTTTGACATATTAACATGTATTCATGCAATATTGTTCTCTTTCAATTTTTTTTTATTTTTGTTTCC
>chr14.fa_sequenceloci_27468329
AAGGAGGTAAACTTGAAGATTTTTAAGTGTTTGGAGCATTGAACAATGGACCTAAACAAGGTAAGTCTTTTTGCTTATTAACTTGAGACTATTTTTGTGAC
>chr14.fa_sequenceloci_27471471
TTACAAATATATAATATCAGTTTATACTTCTTAAGATGTTATTCTGTAAATACATTACTTCTAATATTCACATTTTAAAAAATATGCAGAGTCTTGCTGTA
>chr14.fa_sequenceloci_27473478
CTCAGCAACTTACTTTGCCTAAAGTGAGCACTTACATCTATTTCTACTAAAAAATGCTCAGCCCCAAGAAATCAGTATCATAGATGAACTATAATGTGTAT
>chr14.fa_sequenceloci_27489495
GTTTAAATCACAGCCTGTGGTACTTTGTTAGGGCAACCCTAACAAACTAATATACCTTCTAAAGCATAGAGTTCGCATAAAGATTAAACAGGATTATATAT
>chr14.fa_sequenceloci_27499206
TTTATGAATCTTAGTCTTACTTTTTTTTATATACGCAAGACTTAATTATTTGATATAAGATAGAAGAGAGAAGCCAATTTACCTGCCATTAAAAAAACCTT
>chr14.fa_sequenceloci_27512151
CTTGCAATCATGGCAGAAGGAGAAGCAAACACATACTTCTTCACATGGGAGTAGAAAAGAGCAGAATGAGAGTGCAAGCAGGGGAAATGCATCAGATCTCA
>chr14.fa_sequenceloci_27516561
TTTGTTTTTTCCTCCTTAAAGGAATTTTGTTTTGATTTGCAGTTAAGTTACTTGATGATCTGCTCCACTGCTTTTTGCTTATCTTAACTTTGTTAGAGAGG
>chr14.fa_sequenceloci_27518990
TAATTCTTGTTTCAGTTGTAACAATATTTAGATATAAAGCATAATATAACAGTGACTATCTCATAGCCAACAGGTATAGTTACACTGGGAAGATGGAAGTA
>chr14.fa_sequenceloci_27523482
CACCTGAAAGCATAAGCTGGCGTGTTTGCTGAATTTCAAATCAGCACTGAGATAGTTCTCTTTGTAGCTCCGATTGTAATTTATGTATTATTTACTCAAAA
>chr14.fa_sequenceloci_27524902
ACAGAAAGACTTTTGAATAATATATCATTACCATTTTTAGGAAGAATTCACCAACTTAATATGTATTAGATATTTTAATTTGTCTTGTTTCTTTTGTACTA
>chr14.fa_sequenceloci_27526079
TTTTTAAAATACTATATTTTTCAATTTTACATAATAAGCACATTTAATATCGTAAAAAGTAATAACTCTGCATTACTTTTAAGTAGTACTTTTAAGGTCTG
>chr14.fa_sequenceloci_27527653
TCTTAGAGGTGTATCTCAGTGAGAATTTCAGGAAAATTATCAATACTTTATTTTCTATCATTCACTCAGAGGACTTATGATTTACCTACAGTCATTCAGCA
>chr15.fa_sequenceloci_31154888
AACTAACAGCCCAAGCAGGAAGTTTTCTTCTCCCAACTCCCTCTGATATATGCACTTGGGCAGAAGGACTACATACAACACACCTCCGCATGCCCCAGCCG
>chr15.fa_sequenceloci_31164397
CCAATTATTTCAAGTATGAGATGTTTTACCTTTCATCACGTACTAATGAGAGTCAGTGTAGCCACAGAAAAAGGCTTAAGAAAGTTAACATCCTGATTGTG
>chr15.fa_sequenceloci_31168292
CTCTGTTGACCACAAAGAACCACAGCACAATCACCAAGATTTCTACTTACATGGAGATCCAAGTACAATTCGCTCCTGTTTGACTTCTCCCTTTCCTCATG
>chr15.fa_sequenceloci_31174240
TAAGGAAGTATATAAATATCTCTTTGATTATTTTATTAACCTCCTTCCACGGTTTTCTCCTGTGAAGAATACTAGTTGAGGGATGTGTATTACTCAGACTA
>chr15.fa_sequenceloci_31175322
TATGAGGATGGTTGCACCAGTGGGAAATCCAACTCTTGAAGACATATGATGTAATTACTGGTTGTCTTAATAGCTAAGGAAGTAAAGTAGAGAAAAAATTA
>chr15.fa_sequenceloci_31179080
ATCATGAAAGAGAATAGGAAAATTGTCATAACCCTAAAAGAAGACAGTGATGGTACAGTGCCGTTCTTTCCAGGATGAATTGATATGAAAATAAAGCATTT
>chr15.fa_sequenceloci_31182157
ATTATGGAGACCACAATGGCAGGAAAAGCCCATGGAGTTTGCCTCGTGGGTTATATATGACTCATGAGCAAACACAAAGGAAATGATGTCTTTCTGCTTTT
>chr15.fa_sequenceloci_31183811
GTGCTGACAAGTATTTCAGGAGTCATGTTTTTACTTTGGGCTTAAATTTTACTTATAAATATGTAAGTGGACTTTCTTGCCAAATTTTCACGATTTACAAT
>chr15.fa_sequenceloci_31185859
ACAAAACGCTAAGCAACGAGAATGCCAAAATTTCATTTGGCATTGTCTCTGTGGCCTTTTTTTTAAAGTCAGCTTTCTTCAATGTGTACATGATTCTACAA
>chr15.fa_sequenceloci_31186714
TTATAAGCAAGACCTGTTTGCTCTACCACCAAACAGTATCCCAAATCTGATCACTTCACACATCATTACCACCTCAGTCTACGCCACTACCTCTCTCATCT
>chr15.fa_sequenceloci_31190708
AATCACACTGATTTTTAAAATGTACATTGTAAAATGCTTTCAACCCTACACAAGTTAATTTAAAAAATAAAAAAACTTAAAGGATCCTTTGAAATGCAAAT
>chr15.fa_sequenceloci_31192344
TGGGTAAATGGCAAGAAATGAAGGGCATTTGCAGCAGAGTTATCCAAATGTCAAGGCCTACACAGCTACTGGGTTTATATCGTCAGAAAGGTTAAGCCTCC
>chr15.fa_sequenceloci_31194764
AAGAGCAGAGTTGCCTAAGGCTGTCCTATAAGGAGGGTGGGAGGCTAGGAGTCACAATGGGACACTTCTCATGGGAAATAATACTTGAAGGATGAATAAAA
>chr15.fa_sequenceloci_31197076
AACTACGGATTAAGCTGAATGTTTGCTCCTTGCACCTCAATAAACTTACGGAGTCCACTTCAGGGATCAAAATTTATAGATACGTGGAATGAGATATTTAA
>chr15.fa_sequenceloci_31197682
CACCACAAAATGTAGTTTGCAAACCTAAACTTATATAATTCACTGCCTAACATCCTCCATGGGAAACTAGCTTTTTCTGTTTTAGTTGCTAGTTCCAACCA
>chr15.fa_sequenceloci_31200045
AAGGAATTGTATAATCCAAAAAATGAGAAAACCTCATGTCGCCAACCCCAGAGATTACTATTTTTTTATGTGGGGATATACGAACACACACGTAGTGATAC
>chr16.fa_sequenceloci_8483190
TTGTTATCTCATAATTTCTGTGGGTCAGGAATCCAGGCATGGCTGAGCTGGGTGCCTCTGCCTCTAGGTCCCTCAGAGTCTATATAATCAAGCAGTCCAAG
>chr16.fa_sequenceloci_8484273
ACTGAGCAGTGAACAAGCCTTTTTGTATGAAAATCTAAGGAGCTCTTGCAGTGTGTCTGATGTGGTTTCAAGGTACACAATGCCCTCTAGTCTTGAGTCAG
>chr16.fa_sequenceloci_8485147
TGTTTGCTAAATGCCTGTTCCATTCTAAGTGCTGCGGGTTCAAAAATGAACCACAGTGGGCACTAGTTAATTTTTGCCATTCAATGTTCATCTCCCATTCT
>chr16.fa_sequenceloci_8486631
CGCCTCTGAACAGGCTCTCACAGACGAGTCAAGAAGTCTCTTAGAAATTACGACTTTCCATATGTAACTGTCTCAGACCTCAGCTACATGGACCACAAAAT
>chr16.fa_sequenceloci_8488151
TGACCAAATCATGATACTTGTGTCCCTTCTAGCCTGATTACTAGACATTAGCCTTTTAAAAAGTGATCTCCAATGATTAATTTCTCCTAGTGCCTCCTGTC
>chr16.fa_sequenceloci_8488304
TGCAGATCATGCTGGTGTACACCTGCTGCTCATAAACCCACAGAGGCAGACTTTACTGTGGCTACTACTCAATGGCCATGCAAAGAACTCCTTCTCCAGCA
>chr16.fa_sequenceloci_8490556
TGAGGAGTTACCGTTTAGTAACAGATAACAGAAACAGACTTTGGTCTCTGGAAGTGGGAGGCTGCCATAACAAAACCTAAACTGCTTTGAGATGGCTTTGA
>chr16.fa_sequenceloci_8491458
TTAGAAAAATTTAAGGTGGTACCTCACAGACCCTTTCAGCAAACAAAAGGTCCTCTAAGGATCTTACAGGTATGCCTCTCAGACATTCCTCACTGAACTTC
>chr16.fa_sequenceloci_16852726
AATATGTGTTTTTCATACAACCTGGGTGCTAAACACAAGATAAACGGTTCACCAAAGAACCAGTGAGTGATCAATTTTTGCTGGGAGACAGACTGGCCTGG
>chr16.fa_sequenceloci_16874077
GGCCTTCTCTTCACCCTCTCTGATTCCTGGTTAATGTTTTCTTTGCCACCCTGACTTATGAGTATCAGGACTCATGAGCAGCAAGAAATAGAAAACCCAGC
>chr16.fa_sequenceloci_16877452
TTTGCTGAGCACCCATCATGTGCAAAATATTGACTAGGAACTGTGGGAGATGGGAAGAATTCTGGAAACTCCTAACTCTCAAGGAATTTGCAGGGTTATCA
>chr16.fa_sequenceloci_16878730
CTGGTGAGAATAATGCCAAGTGAAGTCATAGGCTTTGTCTCTGATTGATCCATGGAAACATTCCTTGAGTAGAGCTGAATCTAGCTAGATTCCATGCTTGG
>chr16.fa_sequenceloci_16882127
CCCAGGCCTGTCTTTGTCTTTTTTCATCCTCTGCTACCCAGCATTATTCATTGGAGTGCCTTCTTTTCCCTCACCCTCCATAACTCAAGGTGAAAGTTTTC
>chr16.fa_sequenceloci_16883460
GCTATTGTGAGAATGAAATGAAATAATCCATACAATGCTCTCAGCACTGTTTAGTAGACAGTACATAGTAAATGCTCAATACGAATTAGTTGTTACTCAGA
>chr15.fa_sequenceloci_38832182
AGAACTTCATTTAGTATATCAGAGAAGGACTAGGAGAAAGGGGGCAGTTATTAAGAGAAAAGGTACACCAGAAAAAGCCCATCCAAACTGCCTCAGAAAGA
>chr15.fa_sequenceloci_38890827
TCCATCATCATAGAACATTCTGTTGGACAGTGCTGTTTGAAGGCTTCAGAGCAGTGGTTTTCAACAAAGGATGATTTTGCCCCCAGGCTACTTGTGGCAAC
>chr15.fa_sequenceloci_38893777
GTCCTCCCGGAAGGGCAGTCCCACAGGCAGCGGCACCCATTTCTGGGCCCAGCCACAGGACGTCCGATGGGAGAGCTTGTCTGGCTCTACTGATGATGGAT
>chr15.fa_sequenceloci_38920070
AAATACCATCACTTTCCCTACTTTGATGGCATACCTTATAGTCTTTCTTCTCTTCACATGTAGTTTTTCTTATTAGTATGTAAGAAGCAGCATAAGGTAGT
>chr15.fa_sequenceloci_38930632
GAACTGGCCTTGCAAATTCCTAACTCCTTGCTTTGGTTTCTCATGTGTTCTGCCATTTTCTTTTTTCTTTTTTTTTTTTTTTAAACGGAGTCTTGCTCTGT
>chr15.fa_sequenceloci_38934385
CTTCCCTGGCTGGCTCTTGGGCTTTCTTCTGTGGCTCTGTGTTTTCCAGGCATCACTCATTCTCCGAACACCTTCATAACTTCAGCCATGTCCACCACATA
>chr15.fa_sequenceloci_38940465
CTGGGAGTTTGGTGGGTGGAGGGGATTTAAGCAGGGGAAAGGAGTGATCTGAACTTTAAAGAGTGGGCCGGGCGCGGTGGCTCATGCCTGTAATCCCAGCA
>chr15.fa_sequenceloci_38960043
CACAAAAATTAGCTGGGCATGGTTGCATGCACCTGTAATCCCAGCTACTCCGGCAGCTGATGTAGGGAGAATTGCTTGAACCTGGGAGGCGGAGGTTACAG
>chr15.fa_sequenceloci_38982738
CCCAGCCGGGAACAGCTCAAGGCTGACCTGGATGAGTTGGTGGCCGCTGAGTGTGTGTACTGTGGGGAGCTGATGATCCGCTCTATCGACCGGCCGTTCAT
>chr15.fa_sequenceloci_38991457
CATGTGTACTCAGCAAACATATGAGCTGGGTAATGAAATGAAAATTCACAAGCGTATCTGAGGCACAGGAGACTCAATAAGAGCAGAGGAAAAGTCTGTTT
>chr15.fa_sequenceloci_38996808
CCAGCTACCTGGGAGGCTGAGGTGGGAAGATCACCTAAGCCTGGGAGGTGGAGGCTACAGTGAGCTACGATTGTGCCACTGCACTCTAGCATGGGTGACAG
>chr15.fa_sequenceloci_39009779
ATTCTTTCCTGGCTCTTCCCGACTCTCTCCTGAGACTGATCCCAGAAAAGGCTCTCACCAGTCTCCGTCTTCCCAGTTTATGTCCTCCCGTCCCCAGCTCT
>chr15.fa_sequenceloci_39036565
GTCTGAGTGCTCACTGTTGCCTCCGGGAGTGTGGTGTTGCCTGTGCCTTCCCCATTGCCATCACCTGCCCTGGTTTACCCACACTGGAATGCGGGCCCCAA
>chr15.fa_sequenceloci_39044400
AGCGGGGCGGGCTAGCTGGGGATGCAGCTCAGGGAGGAGACTGACCTACCGTGACCATCCCACACCTCCGCAGGCACCAGGGCTTGCCCCCTGGGTCAGGG
>chr15.fa_sequenceloci_39048093
GAACTCCTGGCCTCAAGCAATGCTTCCACCTCAGCCCCCCAAGTATCTAGGATTACAGGGAAAAGCCACTGTGCCTGGCTCAGTGACAGGTTTTTAAAAGA
>chr15.fa_sequenceloci_39063450
GCTGATGGAGATCTAGAAGAGGAAGGGTTAAGATCATTACGACCCCCTGTGCTCACCGCCCATGGCCTTGCACCCAGCTAGGAACATGCTTCACAGTTGAG
>chr16.fa_sequenceloci_16885348
CCCCATCCCCACCCCCCGAAGAAAAGTACATCAGCTCTTTTAAATCTCTGGGTGGGGAACTCTTGCTGTGAGAAATGAGCTGATATTTGGTCTTTAGATAT
>chr16.fa_sequenceloci_16892398
GAGGATAACCAAAGGTTAAGTCATAAGCAAAACAACAGCAGGTGCAGCCAGTTCTAGGCAAGACTGGGCAGCATACAGGCCACATCCTCACTCTGAAATAA
>chr16.fa_sequenceloci_16894040
TTAGACAATCTAGCCCATGTGCTGAGGTCAGAGAAGTTAGATTTGAGGTCCTTCAGCTAGTCAGATTTTGGCCCTAAATTTCCTGGCCATCCACTTCCTTC
>chr16.fa_sequenceloci_16894196
CATTTATTTTCATATCTCTTTGCAAAGCTTCTTCTGCACGGGGTGTCTTGATGTGTTCGATGATCTGGGTCTATTTAGGATCAGCTCAGACTCGGAAACCG
>chr16.fa_sequenceloci_16894726
TCTAGTGATGGAGGGATTTTTTAAAATTCTGCTAAGCCTTCTTTTGAGTCACTCTCTTGAGATATATTTCACATACCATACAATTCAACCATTTAAAGTGT
>chr16.fa_sequenceloci_16894726
TCTAGTGATGGAGGGATTTTTTAAAATTCTGCTAAGCCTTCTTTTGAGTCACTCTCTTGAGATATATTTCACATACCATACAATTCAACCATTTAAAGTGT
>chr16.fa_sequenceloci_16895731
TATAGAATGAAAGTCGTTTTTCCCTGGAAGTTTTAACATAGTCATTTTAATTCCTCCTGTTTGAAATGACTTGTTTGCAAAAGAGTAAAAATGACAATTTA
>chr16.fa_sequenceloci_16896357
ATCATGGGACCACTGTGAAGTTTAAAAAGCACAGTGCCTGGCACAGCAAGGACATTTTTATTTATTATTTATTTATTTATTTTTTGAGAAGGAGTCTCGCT
>chr16.fa_sequenceloci_16907845
TCAACCTCTGCTTGACTTAAGGTCAACCTCTGCTTGACTTAAGGTCATGGTGTATTATTTTTTAACATCATTATGGGCTACACTCATGAAAATGCCTAAAC
>chr14.fa_sequenceloci_36591326
CAAACCGGGCTATGCAACACAACCAGCTGAAGAGTATTTAAAACTGCAGGCTCCTGGATGCACCCAGCTGGACCCCACTGACTCTTAAGGGAAGGGGCATA
>chr14.fa_sequenceloci_36598067
TCTTTTCTTATTTTAAACCATGAACATCTTCAGGGCAAGGATCACGTCTTGTTTATCTTTGTATCTAACACAAGTGCCTTCCACAAGAAGAAATTCAAATA
>chr14.fa_sequenceloci_36600803
TCTAGACACATGACATACTCCTGGTAGAGAGTTCCCTGCACTTCAAAAAATTGTGGTTCAATTTCCTTCTGGGAAATGCTCCAATGGCAACATTTCAGGTT
>chr14.fa_sequenceloci_36601670
AACACTAAAGTCAAGGAGCCAACCATCAAGATCGGGACAGGGGAGTGACCCTTGGGAAATAAGAAGCATAACAATCAGTTTAAAATACTGAAGGTTTAGAT
>chr14.fa_sequenceloci_36606512
TTCTATCATCGGACCCTGACAAAATGGATTCCAAAAGGATATACTACAAGCGGAAGGAAAGTGATCCCAGATGGAAAATCTGAGATGCAAGAAGTAATGAC
>chr14.fa_sequenceloci_36609673
TGCTGACCAGAATTGCACATCATGTTCCTGGTGCAGGGCATTACAAGGTAAAAAGAGAGATTGTTTATTCTAAAACAATTTCTAAGCAAGCCTGGAAGTGA
>chr14.fa_sequenceloci_36614746
GTGGTAATTTGATTATTGAGTCATATGTGACCCAGCTGAATGAATGTAATAACAGACAGATGATGGTTTATGTCGTTGATATGAACTGATTTCCCTCGTTC
>chr14.fa_sequenceloci_36616229
ATCAGCAAAATAAACAGAAGACTTTGTATTACTTCAAAGCTTATTTATAATGTGTTTAGAAAAAATTCAATGGAAACAGGAAAATAATGTCTTGATTTTCT
>chr14.fa_sequenceloci_36621687
TGAAGTACCTATTTTCCCATGTGGAAATCAGATGGCCACTGGACAAAAGACAAATCATTCAGATCTAATATTAGCAGATCCCTTTCTGTAGGCTCCTCTTC
>chr14.fa_sequenceloci_36627219
TACATTGTTGGTAATATATCATAATGCATACAAGCTCTAAAAATATCCTGTACTGAAAATATTTCTACAGCTGTTGCTTTTATAGGATTCACTTTTAAAGA
>chr14.fa_sequenceloci_36634164
GCTATATCACCATGGTTTAGAATAGGTTTGTCACATATGTACTCAATAAATAGCTGAATTTGAATAACTACACTATTCGGCCAGGCGTGGTGGCACATGCC
>chr14.fa_sequenceloci_36637037
TAAGTTTCAATGTTTTTCCAAATAAAATCTTTTTTAAAGATATACATGCAATTTCAGGAAGTGTATACCAAAAACAATTCACAGTATTTACCTCTAGGGAA
>chr14.fa_sequenceloci_36644842
GATGAGGTGAGCTTGCTAATGCCATTTTTGTCATGTACATGCCAATAATGCTACATATTGTTTACTGCTGCAGGAAGTCAGGGACCCCGAACAGAGGGACA
>chr14.fa_sequenceloci_36653653
AATCGCTGTGAGAAAGTGTGAGACAACCTTTTTTTTGCTGGTATGTGTGATCCTTACAGAAAACCAATTCCTGTTGTTTACACATTCAAATGTTTGTCAGA
>chr14.fa_sequenceloci_36658171
GTCGAAAAAGGAGAAGAAGCCTCAGTTCCAGGAACTGCCTGCCCCTTTCACAGAAAACTCATAAATCCACCCCTTGCTTAGCATAGAATCAAGAAATAACT
>chr14.fa_sequenceloci_36659084
ATAAAATAATCATAATATTTTTATACCTTCTAAATTTAATAATTCAAAACGTCAAGACAGCTTTTTCTTTAAGTAAACTATGGAATGAAATCAGGCTCAGG
>chr13.fa_sequenceloci_33313456
GCTAAAAAGGTTGGGGAGTGCAGTATTAAATCATAACTGCATAAAATTACAGTACATACTATGCTGCCTGAATACTTCTGTAGCCACCTCCTGTTGGTATT
>chr13.fa_sequenceloci_33320585
TACATGTGTTGATGATTCCCACATCCAGACATGAGGTGCTTTTCCTAATACAACCATCAGCCATTTCAATTTTGGTTTATCTAAAACAAATTCACCAGCAT
>chr13.fa_sequenceloci_33323910
CAGTGACTATTTTTTGTGTAAGGTCATTCTTAAAGCATTGCACACACATATGATCCAATTCACACATTCTGCAGTTGGCTCGTTAGGAAACTATTTGTCTG
>chr13.fa_sequenceloci_33325181
CAGAAGAATATTTGCCACTTTTAAACTGCAAGGCAACTAGCTCTGCATGTATAACAGAGCACTAGAGGGGCTCTAGGTCTACATGGTTAGTACCAAGACCA
>chr13.fa_sequenceloci_33335125
TCCCAATGCTGTCAGATTCTATTGTTTATAATAAATTAATTCTTACATGCATTTCTAAGAAAAGTTGTGAAAATAATTTTCTGGAGGTCCTTACATATAGT
>chr13.fa_sequenceloci_33338817
AGAAAAGGCCCGATAGAAAGTCACAAGGGGATACTCTTTATATTTCTACTGGTTTTTCCTTAAAAGCCTTCTTGGTAGTGATTTACCATGGTAACTGGGCC
>chr13.fa_sequenceloci_33340673
CCTCCTGCAACCAATCAGGCTGGTCATGGGGCAAGTCTTCACTTGTAACTTTGTAACTTCAGCCTCTGATTGGTCACCTATCACAACTAATCAGACTGGCT
>chr13.fa_sequenceloci_33343938
GTAACATTTATGTAACATTGGGGCCATTCTCTTCACTTGGCATGGCAGCTGTGCCACTCAGTCTCCCTGACCTCTGGATGAGCAGAAGGGCCGGTATCCCC
>chr13.fa_sequenceloci_33348090
ATCATAGCAGCCCTCTGAGAGGGTTTTGTGAAACAACTTGAAAGTGTTTAGTATATTGCTGGGCACATAGTATGTGTTTCATAAATGTTAGCTATTGATTT
>chr13.fa_sequenceloci_33352709
ACTATTAGCTACAGGCTGTTATTGCGCCTCTGATATGTGGCTAGTGCAAATGGGGAACTGAATTTTTAATTTTATTTAAATTTTATTTAATTTAAATCTCA
>chr13.fa_sequenceloci_33355254
TGTGAATATTTGTGCACAGGTTTGTGGGCAAATGTAACTTTTTGTTTCTCTAAAATAAATACCCAGGCATGTAATTGATGGGTCATGTGTGTTATAATGGA
>chr13.fa_sequenceloci_33356637
GAATGAAGTGACCCAGTTATTCTCATTTCTACTATGTCTTCAAATGCACCGTCTTCTGAATTGTCTCTGACCGTCAGAAATATGCTGGAGATGAACTGTGT
>chr13.fa_sequenceloci_33363685
ACAAAAAGGTACTTAGTGGATAATGACTAATGTGTCCTACTTAAAATCAAATCCTTTTAAGCTAATCTAATATGGTAGATCAAGGAGAAATGATAGATGTA
>chr13.fa_sequenceloci_33364541
CATCCAACTGAAACTGGAGGGCCTTAAGACTTAAAGAAAGGCAGCCTCAGCCTGAAAACATCTTATATCCTTTCTGCTCCAAATAAAACTGTAAGCATTCC
>chr13.fa_sequenceloci_33375405
TCAGAGAAATAGATCAAACACTGATTTGTAGCATTTGCAATTTCTGTGGTATAAATACTCCTAGATAGCAACATGATGTCACTGAAGGTGAATTTGGGTAG
>chr13.fa_sequenceloci_33380894
TAGTTTGGGCAAGCTGGATATTCAGAAGTGAAAATGGTTTAGATCCTGTTTAAGTCCAAAGGCCTGAGAACCAGAAGAGCCAATGACATAAGTTCTAACCT
>chr12.fa_sequenceloci_18061649
GAAATTCAGACAACCCCTTTGAGATACAATATAAGATGACTATCTCCAAGGCATAAAGTCATCAGTGTCTCTAAGGTCAACATGAAAGAAAAAATATTAAA
>chr12.fa_sequenceloci_18063958
AACGCAGATGCAAAAATCTTCAACAAAATACTAACAAACAAAATCCAGAGGCACATCAAAGAGCTATTACAGCAAGGTCAAGTAGACTTTATTCCTGGAAT
>chr12.fa_sequenceloci_18065166
CACTATTCAATAAATAGTGCTGAGATAACTGGCTAACCACATGCAGAAGACTGAAACTGAACTCATTCCTTTCATCATATACAAAACTAACTCAAGATAAA
>chr12.fa_sequenceloci_18066849
ATTAAATGAATAGATCTCAATTTATTTTCACATTCTAGTATATTTGAGCACTGAAATTATTTCCTGGTTTCTACTATTAAAATAACACTACTATGAGAAAT
>chr12.fa_sequenceloci_18078610
CCTCGTCCATGTCCACTATGCTGAGGCAATCACTGGAAGATGCACTGCCCTAGAGGACGAAGGTTCCCTGGGTCAGAAGCCCCCAACCAGATGATCCAACA
>chr12.fa_sequenceloci_18089834
TATGACGTAATTAGTTGAAAAGACAACACTACACTACTTGATCCCTGGAGTATGTAATGTTCACGTTCTCTCTCTGCTATGTAGGCCTCCCCCACTACAGT
>chr12.fa_sequenceloci_18094146
ATCTCAAAAAATAATAATAAAAACTAAGTAGCAGAGGATAATGGGGCTACCTAATCTTCATCACAATTTCTTAGTGCTTCTCTTAAAATTAAGACATTATA
>chr12.fa_sequenceloci_18096198
ACATTATGTTAAGTGAAATAAGCCAGGCATAGAAAAACAAATACTACATGATCTCACTCATATGTGAAATGTAAAAAAAGTCAACCTCATAAACATACAGA
>chr12.fa_sequenceloci_18102644
AAGGAGAATAGAAAGCAAAAAGGACAAAGAGCTTATTTCCAGATATATGATTGACATCTTCATAATTCTGGAAATGGGACATTCAGATTCAGATTCATAAG
>chr12.fa_sequenceloci_18105298
ACTGACTGGAGAATTTAGTCTTATTTAAAAACATCCATACCACTGAAAGTAATCTGCAGATTGAAGGTTGTTCCCAAAAAAATCCCAATGGCATTTCTTAC
>chr12.fa_sequenceloci_18108261
CCTATAGTTAACACTAAAGTGTGATGTACTTAAAAACATATTAAGAGGGTAGTTCTCATGTTAAGTCTATTTGCATTTTCATTTAAGCTGTTATTTTATGT
>chr12.fa_sequenceloci_18110873
CATGTTTTCATGTTTATAATTATAAATAAAACAGGCATATTCCCATGTGTTGGAAAAAGCTGAATGTTGGGAGGGAAACTGAGGCAAGGCTTGCATACTGT
>chr12.fa_sequenceloci_18114155
GCTCTGGAAAAGGGAAAGGCTGGGAAAATCGAATACCTAAAAGGGCTTAGCTTCCAGTGCGGTCTGCAAGGACAATTTAAAAATGATTTTCTGAATAGAAA
>chr12.fa_sequenceloci_18118391
ATTATAACAAAAGCTGTTTGAGATCCTGCCCCAACATTTCCAACAACTGAATCTACATTTCCTGTGTTTGCCTTTAGTCATGAGCACTACACAGGCTAAGA
>chr11.fa_sequenceloci_15172803
TGCATTATATAATTCCTTTCTTTTAATTCACAAAACCATCCTATGAAGAAAGTACCATGTTGTTACCATCAACAGTTGAGGAAATGGTTTAAGGAGCTTAT
>chr11.fa_sequenceloci_15184764
ACCCAGCCTGGTCAGGGTGGACTGCTGAGGGTGGCCTTCCTGGAGGACTGGAGCTGGCAAGGTGAACTGGCATTACCAAGGGGGAGGACTGCAGGGTTTGG
>chr11.fa_sequenceloci_15185570
AGGGGAGAGCGGGGAGGACGGCTCAATTTCAAGTCCAAGAAGAAAATCACCAAGGGCAAGAGCTGGAAAACTGCTGCCTGTCTCCATGCAGCTCCTTCACG
>chr11.fa_sequenceloci_15189274
GAAAGACACAAGCCCAGCTAATGGACAATCAATTTCCAAAGGAGTGTTTCGTTCTCTCTTTGGGCTACTTCAAAAATACAAACCAAGTTATTTGGAGATTT
>chr11.fa_sequenceloci_15191741
CTATAAGGAAAATCATCTGCCTAACAGGGAAATTATTTACTCTATATACTCTTAAGTTACTCAATCCATAATTGCTTTCCACCTTAATTACTCATCCCTGC
>chr11.fa_sequenceloci_15194069
GGGAAAACAGGGAAAATGACCACTTCAGCTTTAAGTGAATTGGGGTTGAGGTGCCCGTGGAATATCCAGGCAAATTATGTTTGGAATTATATATAAAATGA
>chr11.fa_sequenceloci_15195930
AAACCAAATCAAAGCAAAATAATGATATTAAAAGTCTTTCAACCTCATTAGGAAGTGGAGACATGCAGGTTAAAATACAATTTTTGTAGCCATAAAATTGG
>chr11.fa_sequenceloci_15196790
TACCAAAAGAGATCTGAAGCATATAAAACAAACTACAAGGGAAGCAAGACGATGGGCAATTGGCAATTGTATAAGCAACTCCACACATCCTCTGGAAACCA
>chr11.fa_sequenceloci_15199943
GATCATATTTGCTGAAATCCCACAATTAATGGATCTGAATTAGGCTTTGATGAGCTCTATTATCAAGAGTTTCCTATTAAAATGTGTGCGGCCCTCTGAGA
>chr11.fa_sequenceloci_15200544
ATTGAAATGGAATGAAATTTAATTTTATCAGAAAATTTAGGATTAGCTCTTGGAGTCACCATGCCAGGGCTGGGAATATCTGAAATAGCATGAACTTAGGG
>chr11.fa_sequenceloci_15201351
TAAGACAAAAATTGTAAACTTCATAGAAAATTTCTCAATTTATAAACATTATCAAATAAACAAAAGTACATGTAGTCCAAGTGACCTTTCACTATTGTCAT
>chr11.fa_sequenceloci_15204455
CCCCTCTTTATCTCCATGAGAAACAGGGGCTTGGAGCAGAACCTTCATTCAGGGCCTCAGCTTCTACATCAGTCATAATTGTCTATGTATATTTGAGCTCC
>chr10.fa_sequenceloci_12904663
GCAGTGCTCAGCCTGAGGAATTCCAGACTCCCCACCACTTTGGCCTTGTCGTTTCTAAGAAAGAGCTGGCCGCTGCAAGCTTGGACTGGCATCCTTTTCTG
>chr10.fa_sequenceloci_12909006
TGCACCAACAAGCTCAGTGGCGGCTGAGGCCTCTCATATCAAGGCTTTTGATGCCTGCACATCCTCTGGGGGAGGGCTTCAGCGCAGCCTCTGAGGAGCTC
>chr10.fa_sequenceloci_12910340
TTTTGAACCCATTGCAAAGGCTTTCCCACAGGTAGGTAAAAATAGTCACACGGGTAAAAATTTGGGTCCCCGCAAGTTGGGCGCGGTGGCTCACACCCGTA
>chr10.fa_sequenceloci_12912215
CTATGCAGTGTTAAAATTCATCTCTTTCTCTGTGGTTTTTAAAAAAATGCATTTCTAATCTTACACTTCACGTGGCCTCCAACACAAAGTTCTTTCTCCAC
>chr10.fa_sequenceloci_12912969
ACCCTCTCAATAAACACACACACACACACACACACACACACACACACACACAATGTTATTAGGCACAGCAGCTCCATCCTGCTCCCTGAGAATGGCAGTGC
>chr10.fa_sequenceloci_12913962
AGGTCTGACAAATGGGGTCTCAGAGTCCTAGGACCCGCACCAAGGTCAGAGTCCACCTGTAGAGGCTGAGCATTTCTACATGCACCCAGGGTGCTGGGCTG
>chr10.fa_sequenceloci_12914721
GGCCACAATTCTGGTCACTTCTAGCATCTGACCTTGAGAACGGTGTAGAGTCTCTGAGCCACCGCTGGCCTTTGAGAGAGTCTCACTCTCCAGCTAGCTCT
>chr10.fa_sequenceloci_12915291
CTAGTGTCCATCATGCCCTGGATGAATCGTAGGTGGGAGGGACAGAAGCCGAGAACACCAGGCACACGGGGTGGGGGGAATGGGGGGAGCCCAGGTGATCC
>chr10.fa_sequenceloci_12916972
ATCAGCTCGGATGTTTGTCTCTCAGCCCTGACACCTGCCACTCTCCTTCCCGGGGCACTTGGCCCTATCAGAGGGACATGAAATGCTGTCCGAATGGTGGC
>chr10.fa_sequenceloci_12917590
TAATCACCTTCAGATGCTCATTTCCTCTGTCATGAGAAGGATGTGGAGTTTCAGTGTCTCTATCTTTCCTCTGCTTCCTGAAGTTTGGATTTGAAGGAAGG
>chr10.fa_sequenceloci_12918167
CGGGTCTGATGGCCAGACAATTCTTCCAATCCAAATAGGGATTGTGTAGGGAGAAAAAAATGAATTGGACATGTGTTATAGAAATGTAGAATTAAAACTGT
>chr9.fa_sequenceloci_10623763
GCTTATATTCTTACCCATTGCAACTGGGTTATCTTTTTCTTAATGATCTATAGTTCTCTCTCTCTCTCTTTTTTTTTATTTTTTATTTATTTTTTGAGGGG
>chr9.fa_sequenceloci_10638782
CAAACTTTGTGTACCACACTGCCTTCTCGTTATGTTTCCCATAAGATTTCTTGGTTGACCATTATGGGAATTCATACTTCTTCATTATAGATAAGGCTCTG
>chr9.fa_sequenceloci_10639660
TAAAGAGTATGCAAATGATCTGAAGTGATAATAGGCCTTTCATAAGAACTGAATAATTGTCAATGTAGGTGGCACTATTTTTTCTAGGAATTTTTGTATTG
>chr9.fa_sequenceloci_10641027
AGAAGGCTGCAGCATCATCATGCTGGGCAGACTCAGTAATGTGGCCAAGGCCCTAGCATTCTAGCACACCCTGGAAAAAGGGTGGTGCAGCACACTGGAAA
>chr9.fa_sequenceloci_10641724
ATCACCTGAGGGCCTGGGGACTAAATCAGCCAGTCTGCTGTGGCCACTGCCGGTGCCAGTATGTGCTGCCTGCAGGCCTGAGGGTTGACCTAACATCACAA
>chr9.fa_sequenceloci_10645366
CAAAATCAATATACAAAAGTCATTACTGTTTACATATCCCAATAAGTAACTAGCTGAAAAAGAAATCTCATTTACAGTAGCTACACAAAATACCTTGGAAC
>chr9.fa_sequenceloci_10646795
TGGAATACTCTTCAGCCATAAAAAGAGTGAAGTCCTGTCATTTGCAACTACATGCATGGAACCTGAAGTCATTAAATTAAGCAAAATAAACCAGGCACAGA
>chr9.fa_sequenceloci_10647520
TGTTATTGAAATAACAATAGAAATTATGTAAAACCAGAAAACACAAAATTGAATTCCACTTCCAGCTCAACAAACAGCTTTAGTGTAAACTTGTTTGTGTG
>chr9.fa_sequenceloci_10650729
GCTGCTATAACATTAAAGCAGTCAGCTCAATAGAAATGCAATTGATATTACGTAATTTTGTCAATTAAACATGTTTACAGTTCCTTCTCTACAAAAAGTTA
>chr8.fa_sequenceloci_9920562
CCTATAAAACACAAAATGTACACACACATCTTCTTTGAGCCACTGTGTTGTTCTGGCTAAGAAATGGAATGCTAACGATTATTCAGGAATTTTCTTGAACC
>chr8.fa_sequenceloci_9922409
AAAGTTCCCCTGGGGCCTTGGAAGGTTCACTGAAGAATCAGCGTGTAAAACACAGATTAACTGGAGAAAATGCACACAAATTTATTTAACGTGTATATATG
>chr8.fa_sequenceloci_9924581
TTCTGGGGTCTCAAGTCCCCGGACACTCAGGATACCACAGACAGGAAGCAGGGGGAAGCTGACTCTGCTGCTGTGGACATCTCAGGAAAGAAGGCAGCCTA
>chr8.fa_sequenceloci_9926139
TGGATCTATTTCACAAGGGCATTGATCTCCCTCATGAGAGTTCTGCCCTCATGACCTATTCACCTCTCAGTAGCCCCCCATTTCCTAATGCCATCACCTTG
>chr8.fa_sequenceloci_9927714
AAAAGACTCCTACATTTGATAAACAAATTCAGTAAAGTCTCAGATTATAAAATCAGTATACACAAATCAGTAGCACTACTAAAACCACCAAGCTGATAATC
>chr8.fa_sequenceloci_9929978
TCTTCTGCAGTAACTTGGACGGAACTAGAGACTATTATTCTGAGTGAAATAACTCAGGAATGAAAAACCAAATACTGTATGTTCTCACTTGTAAGTGGGAG
>chr8.fa_sequenceloci_9931186
TCTATGAAGATTGAGGCTCTCCCTACAGCTCTCCTCTTCCACAGCTTTACCAAAATCACATTTAAAGGTCTCTTCATGGCAATGTGGGCTTTTTCCAGCAT
>chr8.fa_sequenceloci_9932640
TTGTTCTCAAGCAATATTGTTGTGTCTAGTCTCTACGACTGTAGGTTGGGCATTCAGGCAAATGTTTTCCAAGCTAAAAGATGGAGAGAATTAAGCTACTT
>chr7.fa_sequenceloci_14946708
AATTGACTGCAAAAATTTTCCTTTAATAACCATATCCAGCTTGAGGTCACACAAAAACAACTGGTGATCCAGTTTTGGCCCACAGGCCATATGCAGTTTGC
>chr7.fa_sequenceloci_14964401
AGGTTAGTTTTTCTAAGAGCTGCAAAGTTTTCCAGGATAGAATGAAGAAAACTTCTGAGAGGCCTGAATGGTCTCATGAGGAAGGGCTCATCCCTTGAGGG
>chr7.fa_sequenceloci_14965916
GGGAGAAGTGAGTGAAAAGCTCTATAACATTAGATTTTACCACTGAGATTAAAAAAAAAAAAGGCAGTTTTCTATAGTATTTATCCTTCACTTTAAATCCA
>chr7.fa_sequenceloci_14966823
GTATAATGAAGTTAGAGAAAATCCAGTCAAACAGTGAAACTGACAATGAAAGTGAGGGGTTTCCCTAAACTTTATTTGCTACCAACTAAGGTCAATCTGTG
>chr7.fa_sequenceloci_14967375
AACATATTTTGAAAATATTTGCATTTTATTGTATTTGTTTTGAAGACTTGTGTGCATGAAGCTTAGCTTTTATTTTTTTCCACATAATAAAGTTTTTTGAA
>chr7.fa_sequenceloci_14967833
GATAATTGAGCAAACTATGACACAAATGTCGGGCCATTTTTGCTTCACACGGAACTCTCCTAACCATCAATGTTTCTTTCAGACCTCCCTGTTGGGCTGGT
>chr7.fa_sequenceloci_14969354
CATGAGCAGAAACGTTTTGTTATTTTGCTTGGTGGATGCTCTCTTCTGTGGCCAAGAGGGGGGTTACTAAAAGGAGAACCTTATATAAAACTAAATAGTTG
>chr7.fa_sequenceloci_14972504
CATAATAAAAACTTACTAAATAATTTTTAATGATTCAAGCTGGTACTATCAGAATGGATTCCCATCCTTTTCCTTATTCAAGGAAAAATTCTAATTAGATA
>chr7.fa_sequenceloci_14973973
TATTTTTACTGAATTGTTTAAAATGCTAAAAGTAAGTAACTTATGTAAGACTAATGAATTGCAGTAGAAAATTTTAGCCAGATAAAATAATTAGAGCAAAA
>chr7.fa_sequenceloci_14975484
TGATTGCAGATACCCTCCAGCTTAGGAAACTGAGTTACAGTCAGGCTTCAATGAACAATGGGGATACTTTCTGAGAAGCCTGTTGTTAGGTGATTTCCTCT
>chr7.fa_sequenceloci_14977349
TGGGATTATTCTGCTGCTGCTTTTTTCAACTCAAAATATTTTCTGACAGATGGTGATAGCAAGTAAACAAGATGTGTATTTCAGAAGCTGGAGAATTCTTG
>chr7.fa_sequenceloci_14978513
TAACTTTTGCTGGCAAACTGGACTAAATAATTTTGTGACTAACAGAGATTATGCTTCTCCTTTTATCCTAAATTTATAAGCAACAATTTTTATTCATTTCC
>chr5.fa_sequenceloci_13659027
GTCCTCTAGGTAATTCAATTTGGAGAAACTTCTTTCAAATAAGAACACCAGAAGTTATGAATATAAAATTAGGCACAAACGTGAATATTTAAAATAAAAAA
>chr5.fa_sequenceloci_13662725
TCTGCTGAGAACTGAGGCAGGGGCCACTCTAAATAAGGCCTCCAGACCAATGTCATTCCAGATTCTGATACAGAGGAGCCTCTGTTATCTTTTTTTGATCC
>chr5.fa_sequenceloci_13665834
AGATAGAAGACATATTTTGAGAAATTACATTCTCAGTGATGAGGCTCAATGAAGTCATAAAATGGCACCTAGATTTCATTTAGTTTTGCCTTATTAACACT
>chr5.fa_sequenceloci_13667401
TCAACAAAAACTCAAAACCCAAATCCACACAAAAACTCAATCCAAAGGTCGCCATTCTCAAAGATCAAAAGTAGATAAATCCACGAAAGTGAGGAAAAAAC
>chr5.fa_sequenceloci_13674300
CATGGAAGCAGTCTAATATTTTTCTTGCATGAAAGAGGGACCTGTGAGCCGGTGGGAGAGTCTTCAGTCAGGAGGAACAGCAGTGACTGATAAGGGCCAAT
>chr5.fa_sequenceloci_13675855
GTTTAATAATGTCAGCAACAATTTGGTCAATTACATGGACATATTATTTTCTGACTTCCTCAATTTATAATTTCATGTCATTTCTGGAAGCACTCACAAGT
>chr5.fa_sequenceloci_13678613
AACTTCTGGGCAGAAATATTCTGCTCTCCTTCCCTCTCTGTAAACTTGCCAGGTAACCCTGGAAGAGGAGAATTTGAGTTAACACCTCTATTAGATGCTAA
>chr5.fa_sequenceloci_13682929
TTACTTAATTATGTCCAAACTGCACCACCTCCACATACCATTGCATTGGTGAGTAGGTTTCAGCATTTGGATTTGGGGGAGAACAAACATTCAGACCATAG
>chr5.fa_sequenceloci_13684823
TGTGTGTTCTCATTTATAAGTGGAAGCTAAACATTGTGTACACGTGGACACAAACAAGGGAACAGTAGAAACCAGGGTCTACTTGAAGGTAGGGGATTGGA
>chr5.fa_sequenceloci_13688807
AGACATCCAAGAAGAAAGGTTACATAGGTGATTGGTTATATGGTTAAAGTCAAAAAATGGGTTGTTGCACATTACTGCTGGGAATGTAAATTGGTAAACCC
>chr5.fa_sequenceloci_13691483
TTTCTGTGCCATTTTCAGGACTGGTTGTGTGTGGTGTGATTCTTGGTCTCCGCCATGTCTGCACATTTGAGACAGGGTCTTGCTCTGTCGTCCAGGCTGGA
>chr5.fa_sequenceloci_13692073
ATGCATTTGCTTTGTTGATAGCTCTTAAAATATGGGCTTTTTTGTTATTGTATTGCCCGTCACCACCCCTCTCAGGCTATAACCAACTCAAATTATCACAG
>chr4.fa_sequenceloci_16101990
ATATCATTAATCAAATAATTCTTTCCTTTAGACTTGTGATGCCATTATATTATAAACAAAATCTTTACACATGCTAGAGTTTGTTTTTAAGCTATCTATTC
>chr4.fa_sequenceloci_16117809
CCAGAAGTGGGCATAACTTGATACTTTTTTAATAAAGAGACTCTTTATTTCCCTCTTTTGGCTTTTTCCCCCTGATCTTCAGAGGTATTAGGTATAAAGCC
>chr4.fa_sequenceloci_16119229
AAGAGACTTTAATTTGGGCCCTTTGAGTAGGAAGCAGACAGTTAGGATTTCGGGCCTAAGAGGAAAGCGAGACTTACAGGTACCTGACTGGACAGACTCAG
>chr4.fa_sequenceloci_16121000
GTATCCCTGACTTCTTTTTGACTTTTCTACTCACCTACTATTTTTTTATCGTCCCTAAATATTTTGTCTCTTATGCTTAAAGATTTTCATCAAATGGTCTA
>chr4.fa_sequenceloci_16124118
CCTCTCTTCAGTTCTCCATAGCACCCAGCTCCTTCTGCTGTATGGACTCACTCATTCATGCTATGAAACCATCTGCTTCTAAGTCTGCCTTTACCACTAGG
>chr4.fa_sequenceloci_16130821
CGTCTCCGATAATAACCCATATTTAGAATTCAGTGATAAATACCAAATGTTCAACTCCACAGCCAGGTTTTTTCACCCTCCCCTCCCCGCCGCCCCACCGC
>chr4.fa_sequenceloci_16133477
TGGATGTCTAAAAAATATTGGTCACTCTGTCTATGGTATATATAACTTGTCCTGACCATTGGGCTATTGCCTCAAATATCCCATCTGTGGGTTCTAGCAGC
>chr4.fa_sequenceloci_16135834
ACATGACTATCTTGTTCATGCAGTTATAATCCCTTCTGAACATTGACTGAATGGTTACACCTGCCTCCTGCCCTGGGATAAGTACCCGCAAGACTGTTAAA
>chr4.fa_sequenceloci_16138371
TGAAAAAGACACTTGGACACGCATGTTTAGACCAGCACAATTTGCAATTGCGAAAATGTGGAACCAGCCCACATGCCCATCAATCAGAGTGGATAAAGAAC
>chr4.fa_sequenceloci_16139920
AACCAGAGGGAATGAGTAACGGGCCCAAGGATGCAGCTTTTTGGGACTCAATAGATTTGTCCTCCTTGAACTTGGGCCCCAGACCGAATCAATTACCCCCA
>chr4.fa_sequenceloci_16140895
ATATTATAGAACTTTGAAAGTTAGCATACTCCTGGACAGTTTTACAGTAGGGACAGCTGAAGTTCATTGGGTTTAAGAGGGTCTGCCTGACCTCGCACTGC
>chr3.fa_sequenceloci_12466376
AAGAAGTAAATGAGGGACAGAATTGCTAAGTAATTTACCCAAGGACACGTAGTTTTTAAATTGGCAGGGACACCACACCGCAGCTCAGCTCAAGGTGAAGT
>chr3.fa_sequenceloci_12468863
GATAAGTTAGTGGTGGACAGAGAGCCAGCTGTGCCCATATTCAGACCCTGGAAGGGGAAGGTCCTTAGTGCTTGGAGGGTGGGGGTAGGAAGCTGTAGGCC
>chr3.fa_sequenceloci_12471461
GCATCCCAGAGCCTAGCATAGTTGGGACCCAGTAAATGCCTGTTGAATGAGTAATTGTAACCAAGGTTCATGTTGAATGATGCACGAGAGGCTCCCCCCCA
>chr3.fa_sequenceloci_12480160
GCAAGGGGTCTAACCAGCTCTAGGCTGCCCACCTCCCGAAGCATTTTGTGGCTATAAGGGGAACTGGGTTGTCAACCGGACTTAGGACACTGAGTTGTGAG
>chr3.fa_sequenceloci_12482401
CAGGTCTAGGGATGGGAAACAGGATTCATTTTAACTCTAAGGAGTGAACATAGGGATCTCTGGGACATCTGTCTGTCAGGCAGAGTCGTCTGGAACACTTC
>chr3.fa_sequenceloci_12485283
GGGGAAGCACCATGGCCTTTCTATCCTGAGATTGGGAAGAGCTAGATGTACGAAATTACCAGACAGGAAGGAGTATCTGGAGAGCAATTTAACATTGATAG
>chr3.fa_sequenceloci_12486695
AATGCCCGCAAGTGCAAGCTCTCGATTTTTCTAATCCTTGAGAGTGGATGCTTTTTCTCTTCATCTATTTTGTCTTGGCTGATGGCTGGTGATACAGCTTT
>chr3.fa_sequenceloci_12491501
TTCCCTCCTTCCTCCCTTCCCTGTGGCCCTGTCGCCCTTGGTATAAGACCTAAGCCCCTAAGGACAGCATCTGAGGCCCTTTCACAGCCAGGATCCCACTT
>chr3.fa_sequenceloci_12496698
TGCAGGGTAAAGTCCAAAAGCCAAGCCTGGAATTTAAGCGCCTCCACAATCGGTCCCCACCCTACCTATCGGACCTTATCACAGCTCCAACCTCCTGCCCC
>chr3.fa_sequenceloci_12501402
GGGGGTAGTCAAGGAAAGAAGCAAAGGGGTAAGACAGGGAGTTAGGAATTGGCGGGGCCCCTAACGCTGTTGGGGTGCGCAGTTTATTTTATTTGCAGCTG
>chr3.fa_sequenceloci_12504592
TTTCTGTGTCCTCATATAATTCCTCAGCTTCTTCCTTGAGAAGTTGGATACTGATATCATCACACGTTGGATAAGCCTTTTCTTAATGGTCATGACACTCT
>chr2.fa_sequenceloci_13598514
ACCCAGGCTCTCCATGCCTTCATTTGGAGACCACTGCCGCAGTCCAAGAGGCAGAGAAGACAGACAGAGAGAATGTGGCCCAACATGCACTGGCTCCAAAA
>chr2.fa_sequenceloci_13599313
TTTAAGCAAGCATAGCTTACAATGTAGTTTTGAACAATGGATTAATAAACACAGGATCATCTCCAGGAGGTAATACTGTTACCTGGCACATACCACAATAA
>chr2.fa_sequenceloci_13600255
TTTGCAGCATTCAGAGGTTCAGAGGTGGTACAAGGTATCACATGGTGAGCGTACTGAGCATACTCACGTGCATGCCCAGAGCTCTCTTCTGAAAAAGCCAC
>chr2.fa_sequenceloci_13600255
TTTGCAGCATTCAGAGGTTCAGAGGTGGTACAAGGTATCACATGGTGAGCGTACTGAGCATACTCACGTGCATGCCCAGAGCTCTCTTCTGAAAAAGCCAC
>chr2.fa_sequenceloci_13600474
GATTAAATTCTCAACATAGGAAATATGGAGAAGACATTCAAATAATAGCACTTACATATACATGTCAAATTTCTCCTCGCTAAATGGCACTTTTCTAGAGC
>chr2.fa_sequenceloci_13601716
AGTCCCACAATCTACAATCAGCAAGCTAGAGACCCAAAAAAGCTGGTGGTATGAATTCCAGTCCTGATATAATGGCCTGATAACCAGTAGAGTGGCTCATA
>chr2.fa_sequenceloci_13602705
TCCTCACAGACACATCCAGTAATAATGTTTAACCAAATATCTGGATACCCGATGGCCCAGTCAAGTTGACATATAGCATTAAACATTCACTGCTCGTAGGT
>chr2.fa_sequenceloci_13603100
GATAGATCTATGTTGGAGATAATATAGCTTAACCACTAAATATGACACTGAGGTCAGGGCAGGTTTCTGTGACTCACTCATGACCCAATGTGACAGTGACA
>chr2.fa_sequenceloci_13603353
TCTGCATGAAAATTTTTAGTTTACTCTAGATCACAACAAGGTGACAACTACAAAGAATTTTAGCTGTGGAGATAAATTCCAGAGACCAATATTTGCAGAAT
>chr2.fa_sequenceloci_13603732
GAAATCTAATTGTAGACTTTAATGTCAATGGAAATGAAAAAAATCACAGTCACTCTAACATGGAACGATAAGATGGAGTAATAAAAAGAGGAAACAATCAT
>chr2.fa_sequenceloci_13607504
TGGTTATTTTTATCTTCCTCCATACTGCTTCTGAAAACATCCCTTATTCCCTACCATTGTACTTACTTTTCTCACTTTTTATTGTGAAATATTATCAAACA
>chr1.fa_sequenceloci_19267311
TCCCACCACAGCTTCCTCACCCCAGCGCCCCAGAAGCTCATCTCCCTTTTCCTGAGAGGCCTGCCCAACCTCTGGCAATGTCCCGAGAGGCTGCCAGAGGC
>chr1.fa_sequenceloci_19272210
AGTGGGCAACCACAGACACACAGCAGGAGCAAGCCTGAGGCATTCCCAGTATAAGGCAGAAGGGTGCCAAGACCAAGGGTCTCCATCGTCCTCACTGAACT
>chr1.fa_sequenceloci_19274129
GACAAGCTCTGGCCCGGCTGCTCACTGGACAGCAGCATGACCGGGGAGGTAGTCATTGAGCAAAACCCTGTTCCGCAGGAGGAGTCCTGTTCCAGAAGCAG
>chr1.fa_sequenceloci_19274555
GGACTTTACCAGCCCACCTGGTCCCAGGGCTGACTTTCTGGGAAGAACGCGAGGCATGTGCTAAGGTATGATGCTGGTGAAACATCTAGGCTGAAACAGAG
>chr1.fa_sequenceloci_19276454
CAACAGAGCTTATCCCAATAGCACGGCAAGAGCAGCAAAGAGAGACCCGGCGGGGAAGGTCTTCCTGCACAGCCGAGTCTGGAGCAGGCTCGGGAGCAGGT
>chr1.fa_sequenceloci_19280967
TTCCAAGCAACTACTGGTTCCTGAGCACCATATATCAGGGACGTTCACAATCTCCCCAACATGGAACTGTGCTAGTAACTCCAGAGGCCCAGAAAAGTGAA
>chr1.fa_sequenceloci_19285848
GAAGTGGGACACGGTGCTGTAGCCCTGCTGTTTCCGGGGCTTATTCTCCATCTCCTCCAAGGCTACCCGCTTCGTGAAGGTATAAATGCCCAGGACCTTTG
>chr1.fa_sequenceloci_19287891
GTCATGCCCAGGGTGCCCAGGGCCTTCTGCCTCATTGCCATGGCCATGCGCTTCTTCTCTGCCCGGGTCTCCCTGCGGGCTGCGTCAATCTTCTTGTTTAC
>chr1.fa_sequenceloci_19297547
CAAATGATTCTCAACTTCTATCTTGCTTCACCATTCAAGGGAGATACCCTGGTGCATTCTGTGGGTTCACTACCACCATTTACCAGAGTGCCCACAGAAGC
>chr1.fa_sequenceloci_19305209
GAACATACCTACAATAAGTGAAGTAGGAAAAAGGGATCTTCCTTAGCAAAGATGCTGATCATTCTTTTTTGGGGACACTTATATGCTGAATACTTTCATTT
>chr1.fa_sequenceloci_19306336
GTGGCTGGCTTCCTACAATCCTATAGCACTTACACTAATTCCTATCCCACGGCTGATTTGCAGTTTCCTAAGCAAAAACCTTCCTAGGGTCACAAGCAGCC
>chr1.fa_sequenceloci_11536855
GTATCCCCACTGGTGCTCCTAAAACTGCCAGTAAGTATGAAAAGCCTGTATTGTTGTGCCCATTTCTCAGGATGAGACCTCAAGGTCACATGGGACTATTC
>chr1.fa_sequenceloci_11552817
ACCCTGGGCAAGTTACTAAACCTCTCTGAGCCTCTGTTTCCTAGCAAATGTCATAATAAGAGAAGCTAGCTCATAGGATCGTTCATTCATTCAATACTTAT
>chr1.fa_sequenceloci_11568185
TAATATACCCTTAGAAAAAGGCTGAGAATAAATTGCCAAAAGCATTAGCAGTCTGTGCGCGGTAGGATTACTATATTCCCCCGTGTGGGTTTTTCTGTGTC
>chr1.fa_sequenceloci_11576596
GGACGGAGGCACCTGGACAGGTGTGGCCAGGAGGAAATGGAGACATGAGTCTGCACAACATTTTCAAAGGGTCACAGTTACCAGGAAACAAAATAACTGTT
>chr1.fa_sequenceloci_11579271
CTCCTGTTCAGAAAACGTCCTTCAGCTCCTTGAAAAGCCAGCTCTGTCTCATCATTCAGCTCTCAGAACAAATACCCTTTTCTTAGAGAGGGCTCCCTTGA
>chr1.fa_sequenceloci_11583297
TGCAGGATCTTTAAAAGCTCATACACCCAAAGTCCTAGAGTGACCTGGAATAAGGAACTTCTCTGGGCCTCAGCTTCCCTGTCCTGCTCTCCAGCCCCCCG
>chr1.fa_sequenceloci_11597646
AACAACAACAAAAAAACCGCGCAGAATTTAAATAGAAAAGCAATTTTCATTTATGAGCCAGTATCATTATTCATAGCTGGAGAATTGTAAGGAGTAAAAGT
>chr1.fa_sequenceloci_11603788
CCTAACACCAAGTCACTAAGACAATTATTAATACTGTGCCCATTTTACAGTTGGGAACACTTGCAAAGACTGAATCCATCTGACAACCCGTGATCAACACC
>chr1.fa_sequenceloci_11609355
TGAATTTTTCCCCCTCATTGCATGCTGTTAATTAGTTTCTTGTAGTAACATAGACTATTATTCTTGGAAGTAATAACTTGGTCCCGGAGGCAGTTTTAATG
>chr1.fa_sequenceloci_11612443
TGGGCTCTGGAATGGATTGCCAGGCAAGCTGCCCCCTGGGACCCTGGAAAGTCTCTCCGGGCCTTCGGACAGGCCTGCGGTGCTGTGTGAGAGCAGGTTAG
>chr2.fa_sequenceloci_7274391
CATCTCAACACCTCAGTGTCTACTTTCCTCCATTTTGTCTTTGTATTTCTGAGAGTTAATTTAAAAGATGAAATCTCCAAAACTGCCTCTTCTGGAAAAAG
>chr2.fa_sequenceloci_7277367
GATTTGCAGATTATGAATACTTCCAGTATGTGTGTGTTTAAAAATGCTACCGTTCTAATCTTTACCTGAAATAAGAGGTAAGCTGGATATAAAATCCTAAG
>chr2.fa_sequenceloci_7278771
TCACAACCAATTGCATGATAACTTGGCCTGAATTAAGCTTATCTAAAACCGACATATTTTTTCCATAAGGCACATCATAGTCTTCTTGCACGTAGGTACAC
>chr2.fa_sequenceloci_7280978
TTTATTTTGGTGCAAAAATTTTTTAAATTCATGCATAGCTTTTTCATGGCGTGCATTCTTCATGAACATTTTGAAATATCCTCATATTTGTGAAAAGTTTT
>chr2.fa_sequenceloci_7283006
TTCATCAAACTAAGGATGAAAGGGCATGTTGATTGTAAATCCACTTTGTAGGTCAGAAAATCCCATGCTAATGGCACTGTTACCAACAAATTTGGTCCCAT
>chr2.fa_sequenceloci_7285253
TTACAGGCTAATTTCTGTCTCCCAGGTCCATTCATTCTCCCTAATAATCACTCTTTGCTCCTCAAAAGAATTACCTACATTCTCCCTCTCCCTCCTCCTTC
>chr2.fa_sequenceloci_7287326
CTCAGGCAGTTCCTTGTAGCAGTGTGAGAACGGACTAATACCGCAGCCAACTCTTCAAACCAGGTTGAAATAAGGCAAATGCCTCACTGCATCCAATCTAG
>chr3.fa_sequenceloci_6058851
GCAGTCCTTGGCAGTGCTGGCATTCAATAAATTTGTTGAATGCATGAGTGCCTGTATAGAAAGAAATAAGAAAATCAGCTCAAAAAGCTGGCCTTTTCCTC
>chr3.fa_sequenceloci_6062188
TGAAGCAAATTTTATTTTGAAAATTTCATGGAACATTACAGAGGTGTTACTATTCAAAGTCTGGAAATCACTGTGACAGTGACTCAGCTTCCTGTTAAAGA
>chr3.fa_sequenceloci_6064091
AAAAAGAGAAAGGGGTAGAAAACTTTTTTTAAAAAATTGTAACAGGAAACCTTCTAAACCTGGAGAAAGACGTAAATATCCAGGTACACGAAAGTCAAAGG
>chr3.fa_sequenceloci_6068431
GGTGGGAAAACCGGATATTCACATACAGAAGAATAAAATTGGACCTTTATTTCAAACCATATATAAAAATAAACTTAAAATGACTAAAAACTTAAATATAA
>chr3.fa_sequenceloci_6070643
GTCCTTGATCAATTCAGCTTCCTGAACTTGGAGATCTGCTAGGCATAATCCTATGGCCACCAAACCTTCAATATTGCCGTGCCTCATGCCTTCGCTATTTG
>chr3.fa_sequenceloci_6072432
TGCCTATCACAGAGCATTGCACAGAGGAAAATGTGATTGAATGCCTATCAATGGCTAATTGACTAATTGGAAACCTAGCAAAAACTACTGGATATGACAGG
>chr4.fa_sequenceloci_9565177
CTCTGGGCTACATAAAGAAGTCTTTGCCTACACACTACTGACCTCCTGCTCTGCCCTAACTTCACGACGGAGTTACTTATGGGGTTACTGGGTGACAGCCA
>chr4.fa_sequenceloci_9571863
CTTGTTCAAGTCATACAGCTAGAAAGCAGCAGAGGTAGAATTCAAACCTTTAACTTCCTAACTCCCAAGTCAGAGCAATTTCCGTCATGCTATGCCCCTTC
>chr4.fa_sequenceloci_9573668
TCTTTTTTTGTTTTTGCACTGGCTATTCCCTGTGCCTGGAATGGTGTTTTCCTTCCCTTCATTTGGCTAATTGTCCTCCAGACCCCAAGGTGGATGCCACC
>chr4.fa_sequenceloci_9574731
GGCTTAGCTGCTCTGTGAGGTGGAGGGGTGGATGGGTGGAGATAAAGAGCCTGGAGCCAGGTCATACGGACCTGGCACGTCACCATCCTGGGAGGTCTAAA
>chr4.fa_sequenceloci_9575203
CCTTCAAAGGAAATTCATCATGCAATGGCCTTCAACCCATCTGAACATTTTCTCTGGCTACAGAAAATGCCTGGGTCGTGCCCCGAAATGAATCTTCTTTT
>chr4.fa_sequenceloci_9575575
CTCTAACCTTTGGGGACAGCCCTCTTGCCTCTCCATCAACAAGTCAGGACGTTGGTCCTACCACAGAGAAATTATGGGCTGCAAAACCAGGAAGCTCAAGT
>chr4.fa_sequenceloci_9575889
ACGAAAGAGGTCCCATTATTAATGCTATTGTATAGGTAACAAATTAGGCTTGGAGAGGTTAGCAACTTGCCCAAAGTCCCACAGCAAGTGTGTGTGTGAGA
>chr4.fa_sequenceloci_9576412
CTACAAAATCCCAAAATCCCAATTGAAAACATTGTTCTAAATAATTAATCTGTATTCATTTGTGTGTTGTTTATGGTATCTGTTTTTACATTTGATTCTTA
>chr5.fa_sequenceloci_6493540
CAAGAAGGATCTCTCCTTGGGCTTCCCTCTTCCAGACTACACATCTGTTCTGGGGTGTCTGATGGGCTGAGACCAGGTCACACGCCTGTGCCTAGCTGCAA
>chr5.fa_sequenceloci_6505930
GAGTGCCAGAGTTTACTGGCTTCCACTCCAGGCTTGGAGCGTGGGACGATGGCGTGACTGGCCAGGGACCTTGTTCTGTCAGTTGTGTGTGCAGCAGCAGG
>chr5.fa_sequenceloci_6511293
TTTTTGAACATAATTGTTACATTGGTAAAATCACTCAGATTGAAGGAATGTCTACCTTAAAATAATTTCTCTAAAATAAATACTAATTCTTCATCACAGTA
>chr5.fa_sequenceloci_6515338
ACAATCTCAACCTAGGACTCAAGACCCAGATGTGGGAGGAGGCGTATGAAAAAAGCAGCCAATGGGCTACCCTGAGAGTCAGGGACCTGGTATCAAGAAAG
>chr5.fa_sequenceloci_6519583
CCCGTGGGCCTCCTGGGGGGCTGTGTCCTGTCTCCCAATCTGGGGCTGGACGCTCCCCCAGGTGGGGCTGGGCAGTGTGGCCCCTGGCGGGCAGCAACATG
>chr5.fa_sequenceloci_6521823
CAAATTTAGATGGAAGATGCTTTCTGAAAGCCTTCAATTCTACTTCTTAGGAGAATTTTACTCAGTTAACTTATAGTTACTTCCGGAAATGATTATTAGTT
>chr7.fa_sequenceloci_8976847
TGCAAGGAATGGGGATCCAGTGATAGAATTTATAGCAATGGTTTAGCCTTAAATGACTATAATAAAGAAAGTATGGAGGCTGAACATTTTATCACTTTAGA
>chr7.fa_sequenceloci_8981508
GACTTAGCAAATCTTGGGGACAAGCCTAAAGAGTTGTAGACTTTCTGATGCGCTGTTTATTTGTTTCCTGGTCTCTCAAAACCACAGATAATCATACTTTT
>chr7.fa_sequenceloci_8981736
GCAATAGGCACTAGTTATGTAGCCTGCTTGTGTTAACAATAAAAGGTCAGGATTTAAGAAAAAATATATGTCTCCAATCAATGGCCCTGGTGTTTTTCTGA
>chr7.fa_sequenceloci_8982176
AAGAAAATTTGCATATGCAGGAAATGAATGTCATTTGCAGAGAGCTAATGTCATTAAAATTTAGGCAGTCCCTATCATGCAAAGGGGTTTCCATTGGGATA
>chr7.fa_sequenceloci_8982592
ACTTTCTATAGTTATTGACCAATTTAATCTGTTAACCTTCACTATAATTGTTTAAAATTTCAATATAATGTCAAGTGAAGAAATAATAAACAAACAGGAGA
>chr7.fa_sequenceloci_8983277
TATGGTGGGCTGTTTTCAATCTGTATCTTTTTAGGTTAATTAATTCTTCAAGAAAGGTGATGTATGTAAGTATTGAGTGAAAAAAATCACTTTATACAGGC
>chr7.fa_sequenceloci_8984816
AAGCTTCTACCTATAAGTGAGATCATGATGCAATATTGTTCTGCCTCTGTCTTACTTCACTTAGCATAATGTCTTCCAGGTCCATCAGTGTTGTGGCAAAT
>chr7.fa_sequenceloci_8984816
AAGCTTCTACCTATAAGTGAGATCATGATGCAATATTGTTCTGCCTCTGTCTTACTTCACTTAGCATAATGTCTTCCAGGTCCATCAGTGTTGTGGCAAAT
>chr7.fa_sequenceloci_8986017
AAGAATGTTAAAGAATTAAAGTGGTTGTCACTAGGCTTGCTATGCTGCTTTCTTTTACTGCCCCTTTGGAAAAATTAGTAAAAAAGTTGTTGGTAGATATA
>chr7.fa_sequenceloci_8986662
GGAATTGGTTTTGGAAATATTCAAGGCAGTTCAGGTGTCTGGAAATACCTACCTAGAAACAGACTCACATGTTGATTGTTTACTAGTGAAAGTGTAAATTT
>chr8.fa_sequenceloci_4294524
GTTGGATCCCAATGGACTCATCTAATTATTTAGCCATTCCCATAATAGAGATAATCAATATTCACTGCTGTAGCCAGAATACATCTTGGAGCAATCCACAT
>chr8.fa_sequenceloci_4296377
ATGTGCTATGATCAGTGTTTTCCACACTGAAAAAGTGGTCAGAAAAGCTTATCACTCTCATCAAGTCCCACTCTCCTAAAGCTTACCCATAGAGAAATATT
>chr8.fa_sequenceloci_4297360
AGCCTCGAGGGCTTGGGGTTCAGAGGTTCATGTTCTTACACGGTGATTCTTGACAAATAAGGCATTAATCCTGTCAGGCATTACCCACTCATATTTGAGCA
>chr8.fa_sequenceloci_4298075
CAGGGAGCCAATGATTCGGAATTCCTTGGACACATGTGTCACCAATTTGAGGCAAATATGGCACAAGCCCGTTCCCCCCTCCATCCCAACACACAGACACA
>chr9.fa_sequenceloci_4831699
TCTGTTCCAACAAAAAAATTAAAGTGGACAGGTTCTTCCACCCTGAGTAAATAACAGTATAGGGTTAAAATCTTTTGTTATCTAAGTGTAAGTCAGCATCT
>chr9.fa_sequenceloci_4832178
TTTGTTTTTTACTGAATCATTTCAGTGTGAATGGGCATCATTTCACTTCACATCTGAGGCTTTGCAGGTTGTGTCTCCTAAAAATAAGAATATTAGAGTCT
>chr9.fa_sequenceloci_4832967
GCCACCAGCTTATAGTGTGGCTTTTTGTTATACCACTGACTCAGCTGACCCTAGAGTGTGGTCAAGTCCATACTTACTAATGGTGAGTAGAAGCCTTACAC
>chr9.fa_sequenceloci_4834265
TGCATACGGATTGTACTGCTGGGAAGGCCGCCACACCTTTCCTGTTGATGTGTCTACTTAACAGTCATTGGGAAAGTAGAATTGAGCTGTCAAATCTTAAA
>chr9.fa_sequenceloci_4835007
AAAAAAAGGAAGCAGGTAAGGTAAGGTGGTGGCTGACACACTGCCCTAGCCAAAGAGAGTACCATCCCGGCACCCCCCGATTGCTGCCATGTGGGAAGATG
>chr10.fa_sequenceloci_5928433
AAGTCAAGCATGGTGTCAAGCCAATGAGAAAAGGTCAGTAAATTTCTAGACTTTTCTTTCACTGTACTATATTCAGGAAACTGGAATGGGAAGTTAAAATT
>chr10.fa_sequenceloci_5938104
ATTCGCCTTTGACGACTCAGCCCATTAAGCCAAAGAGGCTCACCTGGTGCGACTGTTACTCACAATGGCTCACACGTGTTGGGTGCACGTGCTGGGCCAAG
>chr10.fa_sequenceloci_5938211
GCACGCTGTAAGGTATATAGATGTGATTTGGTCAAGGTAGAGACCGAGGCGGATATACAGGCCTGCACGGCTCAGTGAGTTTGGTGCGCAGGCGCACACCT
>chr10.fa_sequenceloci_5939167
ACCTCTGATAAGGGCATATGGCAAAGCCCTGAACCATCCCTAAATTTCAATTTTCTTCTAGCAGTCATATGACTGATCTATGGTCAGGAGGATGTGAACAG
>chr10.fa_sequenceloci_5940294
GTGAGCCACCCCACCTCCATCTAATATTAAATCACAAAATGGAATTATCTAAGTCTGTATCAGCTGGAAGAGAGGAAAGGATGTGGTAGACCCAAGGCTCT
>chr11.fa_sequenceloci_7205222
ATTTTGGAATCATTTGGTAAACATATCTTTCATAAATTGTAAAGTTTCATTTGGGAAATCTAGTACACATATATAATATGTATATAGCACCTGTGCACTAA
>chr11.fa_sequenceloci_7217559
TGGAGTAGGGGCGGAGAGAAGGACACACCTAAAAGCAACAAGATTTGCTGGTGGATTGGATTAGGAGGGAGAAGGGAAAAAACAAGACAGAAGGAATGATG
>chr11.fa_sequenceloci_7218008
AAAGAAGAAAACCAAGGCACATCTCAGAGGTCCAAGTGGTGAGCTGTTGTCCAGCCTCCCGAGTCCCAATTCCTCCCTACCCTCATCTCACCCCATTCCAT
>chr11.fa_sequenceloci_7218824
ACCTTGGCTCACTGCTGTTCACTGACAAACCTGAGGAATTCTAATTCTACTTGGAAAGAAATAGTCTTCTATGGGGAATAAAACATTTTAAAAGAAAAAAA
>chr11.fa_sequenceloci_7221176
TGGTTTTTGATTAATGTGATTAAGCACTAAACTCGGCAGATAACCTGAAGCCTGGTTCTTTGCACAGAGTAGGGCTGAGACAAACGTATGGTTTTTCTATG
>chr11.fa_sequenceloci_7223266
TTTTCTTTTCTCTCTTTTTTTTTTGTTTTTGTTTTTGTTTTTTGAGTCAGGGTTCTATTCCGTCACCCACCAAAGGCTTTTTTCGTCAGCATATAAACTGG
>chr11.fa_sequenceloci_7223729
AGCATCTGGGATGCTCTTTACGAAATAATTGTGTAGGTCTGAGTGAATCCGAGGAACCAGCATTTTCATAAGAAATCCAGGCAATTTCAGAAAAGAAGGCA
>chr11.fa_sequenceloci_7224158
ACAAGACTGAGAAGCACTGCCTTAGAGAGCAAGGATCATTGTTTATTTCTCTATATATTACCCAGGACCTGGAAGGCTTCCTGAGTCACAGGGGACTTCCT
>chr12.fa_sequenceloci_8179228
AGTCTGGATCTTATTTAAACATGTTTTCGTAATAGCTGGGCTTTTCAGATGGCACTTCAGCAGGAGAAAAGGGGCCCTGCCTCATTACTGCCTGATTGAGG
>chr12.fa_sequenceloci_8179670
GGGCTGTGAGCCCTGCCTGATCTTTGTATATCTCTCTTGGCTAAGAAGGAGGTTTTTGTTACTTTGGGATATTTGCGCTGTGGCAGAAGGCTTTCAATAAA
>chr12.fa_sequenceloci_8181836
GTAAGGTAGAGAACATTGAGTGACATAGGCACAGTTTTCAAAGGAAATGCCGGAAATGCAGATGGAGGAGAAGCTGCATGATGAGTAGCAGAAAGGTGGAT
>chr12.fa_sequenceloci_8191856
TTTCAGACAAGTAAATGCTGAGGAAATTCATCACCACCAGGCCTGCCTTGCGAGAGATCCTGAAGGAAGCACTAAACATGGAAAGGAAAAAGCATTACCAG
>chr12.fa_sequenceloci_8199235
TTTGATAGAAGGAGCTTGTAGACCCAAGAGAAGCCTCAGAGAGTATCCCTGTGGTTTCCACCCAACTTCTCAGTGGCTGTTTCATTGTAGTTGACTTTGTA
>chr12.fa_sequenceloci_8200667
CTGAGATAGGAAAGTTTTCTTTCTTGGATTGGATATGTAGAAGAGTGAGTATATTCAGGAGGATTGGAGAGAATTGACATTGAGTCAGAATCATGATGCCA
>chr12.fa_sequenceloci_8201858
AGTGGGTTGGTACACAATTGTTTGTCAGGAATTCTCATTGGTTCACAGAAATAACACTGATTAGTGATTGGCTATAAATAATTAACTATAGATCATGGATT
>chr12.fa_sequenceloci_8202643
CTTGGGTTTTTCTTTACGTTTTTTTCTCTGGATATGATATATTTCCTTTCCCTGACTACTTTTAAGATTTTTCACTATTGATTTTTATTTTTTAAAATTTT
>chr13.fa_sequenceloci_25148861
AGTGATTTTTTAAAAAAAATTTTTATATATTCCTTCTGGAAACTGTTTTTGTGTTTGACTTGATGAAAGTATACATGTATACTTGTATACATGTTGTAGAA
>chr13.fa_sequenceloci_25158160
GTGGCATTGTTTGCTGATTGATTGAATATATGGGGTATGACAGAAAGGAAGAAGAATGATTCTGATATCCTTGGTGTGAGTACCTGGAAGCATGGAGCTGT
>chr13.fa_sequenceloci_25159210
AAGCTAACATCTCAAATACTTTCCAAAATGTCATCAGAAGGCCCTTGTCACGGCCCCAAAGAAGAAGGGAGTCGTGGAGCAGAGGAGAGCACATGGCCCAC
>chr13.fa_sequenceloci_25160495
GTGAGGAGAGCCCCAACCTGCCCCAAAGCCCACCCTCACGCACCCTAGTTCGTTACGGGTTCTACACAGCCGGAAGCCTTTCGGCCAGGTGTGTGTGTCAG
>chr13.fa_sequenceloci_25162508
CTAAATCTGTCCTCTAACACTGCATGGGATGCTTTTTCAGGAAAACGTGGGTTTTTAAGAAATTTGTGACTTTTTTTTTTTTGAAAGGAAGAAACTAAAAT
>chr13.fa_sequenceloci_25163422
GATGATGAAAGTGTTCTGTATCTTGATTGTGGCCGGGGTTACCTGACTCTGTACCTTTGGCAAAACTTGCTGCTGAATCCTACGCTTAAAATGGGTCAGCT
>chr13.fa_sequenceloci_25164231
CACTGGGTGTGAGAGGCTGGGCAGGGAACGATCTGAAGAATGGGGGAGGGCGATGGTGAGAAAAGACACAGCTGATGGTCGACAGGGGACAGGAGAAAGAG
>chr13.fa_sequenceloci_25164776
ACCTTTTGAATCCTGGGTACTCCTAGGTTGAGCAGGGCTGCACTTCCACCGTCTTTCAGGGTTCACCAGATGAAACTCTGAGGATCCTCTATGAATCAGCA
>chr13.fa_sequenceloci_25164878
ACACACAACATCTCCTGAGATTATAAGGTGGTACTGTCTGTGGTGATTACCTAATTTTAATTTATAAACTGGGAATGCAAAGGCCATGCTGACCTTGCTAA
>chr13.fa_sequenceloci_25167410
AAAAACCCAATGTGTGTGCCTTAATTTAAAAATACTTTTTACTAAAATACGCTAACAATCGCCTAAGCCTTCAGCAAGTCATAATCTTTTTGTTGGTGGAG
>chr13.fa_sequenceloci_25170353
ATATTTGAGTGAGATATCCTGTTCATAGTCATAAATTCACTGTGAAAACAAGAACGTCTGTTTTTTTTTTTTTTTTAAAGAAACAGGGTCTCACTGTGTTG
>chr13.fa_sequenceloci_25171385
CACTGCACTGACCTTGGGAATTTGCTGGGCAAGGAAAATGACGTGGCCCTGATCATCGATGGCCACACCCTGAAGTACGCGCTCTCCTTCGAAGTCCGGAG
>chr13.fa_sequenceloci_25177173
TTTCAACTGTCTTATATGTTTAGACTTATTCAAGAAATCAACATAAAGTCTTGTAGGATTTGTCATTCTCCAAAGGGGTGAAAGTTATGTGGAAAATGTGT
>chr13.fa_sequenceloci_25178321
TGGGACAAACATATTCTCCTCTGTTTAGTAAGCATAGTATGGATTCCAAGCCCCAGTTTGGGGTTTGTTAGCCTCACTAAGAAAGGGGAGCAGTTTAGAGG
>chr13.fa_sequenceloci_25179732
ATATTTAGTATAAGATTGAAAATACAGGAAGCTCTTCTGCTTGTCAGCTATGAGCAACTGAGTGAATAGACGTGGATAACATGTTGAGAATACTTGCCAAG
>chr13.fa_sequenceloci_25181211
GTTAACCAGTTAACTGAGCTCTGTGAGAGTCCCAGGGCTGAATTGTCGCCAGTGGTTTAGTTTCTGACAGGCCTGTAAGTGAGAGAGGCAGACAGACAGAG
>chr14.fa_sequenceloci_26143545
CAGTATTTCTTGACTTCTGGATAAGCTTTTAATGCCTCTGGTCAAGGCTCCTTTCTAATGTAGTTTGCTATTTCCAGTGTTTATTACAGGTCAAATAATAA
>chr14.fa_sequenceloci_26149800
TTTCTCAGTTTTATTTGCAGATTTATTTCCAGCTCTCCCTCCTCAACCCCAGTTTCAATCTATATAGTTTTCATACTTTAAACCAATTATGTGAGTCATAG
>chr14.fa_sequenceloci_26160228
AGCAATAGATAACTATAACAGAAATTGATAACTAGAAGTGGGGCACTGCTGTAACAAAAACCTAAAATATGTGACATTGACTTTGGGACCAGTCAGTGGCT
>chr14.fa_sequenceloci_26175910
TTTCTCTTTGAATTCATCCTTCTTCATTCTGAATAGCTTCTGTATTACACGTTTCTGCTTGATTTTTACTGTGGATGAAGCAACGCTTCCTACTTAGCAAA
>chr14.fa_sequenceloci_26187017
CTTTGTCAGTTCCTCAGCTTCACTATTTGATAAAACTTAAAGAAGCTGATGGTGTTTAGCAGCATAGGCTAACAAGTCAGCCTCTCTCACTCACCAAGAGT
>chr14.fa_sequenceloci_26192553
GTGCATACAAGTTATTTGACAATTAGTTTATAGACTGACATATGTGAAATGTTTACAATTCAACTGTACAAGAGAAAAAATAGTTTAGAGCTCCCTATTTG
>chr14.fa_sequenceloci_26195605
TAATGGCTGTATAGGGCATCGCTCAAGCCCATATTCTTTACAGCCAAAGAAGTCAAGTGTTCTCCTGAACTACCTAAGATTTATTGAGGTCTTGACCAGTC
>chr14.fa_sequenceloci_26201964
AAGGCAGTTCAGCAACTCTATAACTGTAACTGTTTTCCCTTGAGATTTCGTGGGCAATTGGTAGAAATCATATGGAAAAATATAGCTTGTAAGTGACCTCT
>chr14.fa_sequenceloci_26210860
AAGGGGGGAGGCAGGGAAGAGAGAAAGAGGAAGCACTGATCAGAAAACTGCAAAGAGTGAATAAAGCTGCTGATGAATTTATGAAATAATAGCATCTTAGT
>chr14.fa_sequenceloci_26223900
AAACTTAGAAGTAATTGAGAGTCTTAAGTGGCTACATGACAAAAATGAGCTTCCTGCCATAATGTGTTCTGTTATCTGTAGTGTGTGGATAATCAGAGCCA
>chr14.fa_sequenceloci_26229741
TGATAATTTATGAGATTCTCTCAGAGGGAGTCTGTCTTGGGCCCCAAGCCAGCTATCAGATGAATTCACAACAGTATCCTTTGAGTTCTTTTCTACTTCAA
>chr14.fa_sequenceloci_26239476
TATGCCCTTCTTTCTCTGTAGTGTCTCCAATTCAAAATTACCTTTTCTTTCCTCAGTACCTTTCATCAAAATTCTCTTAGTGAAGTTTAGCTAAATATCAG
>chr14.fa_sequenceloci_26240747
CTTAAGCAACTCAGTCTATGGTATTTTGTTATAACATCTCATGCTGATTCATACATGATCCAAGAGGCTCACTCACTTCAAGGAATATCTAGAAAAATTGG
>chr14.fa_sequenceloci_26244242
CTGAGCATATCAGCACCAATGATGAAATGCGGGAAAGGGAGTATAGCATGGTCTTAAGAATTTGGGTCCTGAAATTGCAAAGACCTTGTTTTGAAACATGG
>chr14.fa_sequenceloci_26247750
GTACACTGAATTCATGTGTATTTTTCTTTTTACAGTAGCAAACCAAATATATTGAATATTTTTATGTACTCTCCTTGCAACTAATATATATCTTGCTTAAA
>chr14.fa_sequenceloci_26249432
AGCTCAGGAATCATATAGACTTTATTCATCAATGTAAATGCTGGGCATAGGAGAGTATTACAGTATCTGACACAATAAATGTTTGTTAAAGGAATTAAATA
>chr15.fa_sequenceloci_29392739
CTGTGTTTATCTGGTAGTAACCTTGGCTTAAATATCAAGAAATATCAAGAAATGTCAGTCCTCCACCCCCCTCAATAAAAGAAGTTCAGTGTTAGGCAGTC
>chr15.fa_sequenceloci_29434408
ATATTTCAGTGCCTTACATCTTCAAATGAAAGCCTGATACGTCTAATTTTCATACTGGGCTAACAGTAAGTGTGAAGCAAAAAATCCAAAGCCTGAAGTCA
>chr15.fa_sequenceloci_29438608
CTCATGAGTCCACAGGTAGCACCGTTCATCTGGAGAAGGCCTTCACTTGCACAATCCATGATCTGGAAGCTTCTGTGGCAAGGGGCCGATATACGTCTCCC
>chr15.fa_sequenceloci_29448933
GAAGAATAAATAATAGAGCATAGGAAAAACCCCTAGAACCGAGCTTGGCTCGGAGCTCTTGACCCATAATCATGAGGCATTTTCGTTTACATCTAATTTGA
>chr15.fa_sequenceloci_29457967
CTGGGGAGTAGGAAGGCAGGTGTTGATAGCAGAGCCCGTTTAAGTCCCCAATGAACACTAACTGCCCCTGGCTGTCCCCAGGGCAGATGATGTCCTCATCG
>chr15.fa_sequenceloci_29467308
GCCTGCAGGCTGTCCCTACAACGGGCAGATTGAAGTGTGCACAGATGTCCGTGACAGGGCTGTGACCAGCCTGTGATCAGGCTGTGACCAGGTTGCTGCCT
>chr15.fa_sequenceloci_29471576
CCGAAGCGAGCGGCCAGACCCGCCAGCTGCCCACTCGCCCCCGACCCCCGGGTCGCGGTCTCCATCCCCCTCGGACCCCGGCCAGCCCCAGGCCCTCGCGG
>chr15.fa_sequenceloci_29478345
AGCTATAGGACTCTGTGGGTGGGAAGAGCCTGCAGCCAGGCCAAGAAGCCGTGGGCAAGCCCTACAGTCGCCTAGTGCTCGCCTACACAGCTCCCTTTGAT
>chr15.fa_sequenceloci_29482358
CCAACAGCAGTATATGGGTCTTATCGGAATATGAAATACTAAAATGTGGGGAAAAAAAAAACAACTTTTAAGTGTTTGCCTTGGAGGGATGGGCAATGGGA
>chr15.fa_sequenceloci_29493205
GTTAAAAAACAAAACAAAACAAAAACCCAGAGAATTTCTTGCTATTAGGCCTGCCTTCAAGAAATACTAAAAAAAATTCTTCAGGTTGAAAACAAGTTACC
>chr15.fa_sequenceloci_29495569
AAGAAATGCTATGAACAATTGTATGCCAACAAGTTACGTAACAACAAATTAGATAAAACTGACAAATTTCTAGAAAGATACAAACTACCAAAACTGATTAC
>chr15.fa_sequenceloci_29510021
ACGACATGTTGGAAGGCATCACATGGTGGAAGGGCAAAGAGAGGGTGAGGTAGAGAGTAAAATACCCTTGAAAACAAACCCACTTCCATGATAATGGCACA
>chr15.fa_sequenceloci_29514036
AAAGGCTTGGAAAGCAGGAGAGGCTGTGGATGGAGGTGGGAGAGGCTTGGAACTGGGTCTTTGCTATCTCAGGGGCGTGGAAGGGACTTTTGAGTTTGAGA
>chr15.fa_sequenceloci_29528508
GCACAAAGTTGCAGAGACAGGAAGCAAACAATGTCCTAGTGGTTACTACGCGTAATAGTGAATGGTGCCACTCCCATTTCCATCCTAGATTCCTGGACTAT
>chr15.fa_sequenceloci_29532660
TCCCCGAGAGGAAGGTGCTGAGCCCCTCACCCCAGGGTGTCACTGAAGATAAGCGGTGACAGTACCGTTGTTCCTTCTGACAGTTGTTCCTTCTGAACAAC
>chr15.fa_sequenceloci_29535655
TTAGTATTTACCTTGCATAAGTAATTTAATGATTCAAAGTATATGGGAGGATGTGTGTATTTTATATGCAAATACTAGGCCATTTTATACAAGAGACTTGA
