# Supplementary material for: LDsplit: screening for cis-regulatory motifs stimulating meiotic recombination hotspots by analysis of DNA sequence polymorphisms
Source: BMC Bioinformatics. 2014 Feb 17;15:48. doi: 10.1186/1471-2105-15-48 (PMC3936957; doi:10.1186/1471-2105-15-48)
Supplement: Additional file 3 — DNA sequences for motif finding. Additional file 3 is a zip file containing 4 FASTA files and one excel file. The file of “Positive_Group.FASTA” contains 332 DNA sequences each of length 101 bases extended from 332 SNPs with significant associations with proximal hotspots reported by LDsplit from the 70 SNP windows studied in the paper. Each of the rest three FASTA files (i.e. “Negative_Group_1.FASTA”, “Negative_Group_2.FASTA” and “Negative_Group_3.FASTA”) contains 101-base DNA sequences from the three groups of randomly selected SNPs. The excel file “Positive_SNP_info.xlsx” contains information of the 332 SNPs (e.g. chromosome numbers, physical locations, rs numbers, and the flanking 101 DNA sequences). [file 1471-2105-15-48-S3.zip › Positive_Group.fasta]

>chr1.fa_sequenceloci_112583938
CTGTGTGCAGGGTGGACCGCAGGCGCAGGGAGTGGGGTGCTGGAGCTGTCTAGGGGAGGCTTGTGATCCACACATCTTTCACCGCCCCACACAAAACAGAA
>chr1.fa_sequenceloci_112586049
GGCGTGACTGGGAGGCGCATTATACCTTTGGCCACATAGAAAGGGAAATGGGTTGTCACTGAAGAGTTTGAGGCAGAGAAATGACATGACCTGACATGCAT
>chr1.fa_sequenceloci_112590925
CCTGAATGGAATTTGTAGATAAAAATACTATTTAGGAAAATGGTGAAAAAGAAGAAAAACTATTTAACATTTGTACTTCCTACACATAGACAAAGAAGAGG
>chr1.fa_sequenceloci_112592089
TTTCAGATGAGAGGATGAGTCTCCTATTATAAGGAAATCGCCTTAAGTCACCCAGCTAATAAGTGGGTGATCTGGGATTCAAACCAAAGTCCTTGTGACTC
>chr1.fa_sequenceloci_112592631
CCTCGGGCTGCCCTGCCACAGGCCGCTCATGGACAATCAGCAGGCTTTAGATCTGGAGCCCACTTGAAGCTGCCCTAGACCCCAAAAGAAGAAGGACACTG
>chr1.fa_sequenceloci_112592914
TACTCAGGTCACAATGGGACTCACTCCCCTTCCCCTGCTGTCCTCTCAGCCCTCCAGGAGCCTCAGCTGCAGAGCCAGCATCATGTGCTATGCAGACTGAG
>chr1.fa_sequenceloci_112593276
CATGTGGTTGGTTCAAGGCAGAACTCTGGCTGGACCCAGGGCTCTTGCATTCCTGATCAGTGTTACCCCTTTCAGAGGGATGCTTGTCAAGTTCTGGGAGC
>chr1.fa_sequenceloci_112594165
ATGCCCAGGGAACCATGAATCCCGCCTGGGATCCAGGTCTGTGTGCTCCTCCCTGGTCTGCAGGCAAAACCAGCAACCCACCTGCTGCATCAAGCTGGTCC
>chr1.fa_sequenceloci_112594372
GCTGGGCACTGTAAGATACCTTACACACACCAGCTTATTCCATAAAGCCCAACGAAGTAGATGTTAATCTCTTTACTTACCAGTGAGGAAATAATGGCTCA
>chr1.fa_sequenceloci_112594612
GTCCCCTGTCTCTCCAGGACCACCTCGCCTCTGATCACATGTCCCCTCTAACCCCCGAACACTTCCCTCCTTTATAAAATAGTGTAGACCAATGGGTGAGT
>chr1.fa_sequenceloci_112594830
TAAATGGGCCAGCCTGTGACCTCTTCCACCCATTTCCTGAGCCTGGGCCTGAGAGTTAGAGTGTTGCCCTTGGCTTTCAAGAGTACCTAATAACATCATGA
>chr1.fa_sequenceloci_112595326
CCACCTCTCAGAAGGCCTCTCACCAGAGCTGTCCCCTCCCTTGCCCTACATCCTTACCCATGCGGACTGCTGGATGAAGCCACTGCTTCCTGCCTCAGGTA
>chr1.fa_sequenceloci_112595625
AGCTTGTGTATTACCAGACAAGATGCCAGTTCATTTGGAAGTTCTTGCTCGCAGACTCAGATTTTTGATCCTTGGATGGATTTTAGTGATGTTTCAAATTT
>chr1.fa_sequenceloci_112596427
ATGACTGTGGAATTTCCAAACCTTTCAGTGAGGGCAAGGAGAGCCACCCTTTTATCTCATCCCCGCCCTCCCTGCCAGCCACTTGCCACCCCCATTTACAT
>chr1.fa_sequenceloci_112598726
AGGAGGTCTATCATTTGGCAGGGGAAAAAAAAAATGAATAAAATATAGAGGAGGAAGGGAGAAAGGATCTTGTTTCCTATATCTAAAAATGCACCCACAAG
>chr1.fa_sequenceloci_112598831
AGCTTAAAAACCTGTGTGAGCTGTTCAAAACAGACAAAAACTCTGCTTAGCTGTGATGGGCTGGGCTGGACTAAGAAGACACATTTCTAAAACATCAAAAG
>chr1.fa_sequenceloci_112601054
GCCAGATACCTATAGTCTGTAGGGTTCTTAAGGACTTTTAACAATTACATTCTCAGAATCCTGCATCCTTTTTCTAAGTATATTGCCTTGAATAATTAACA
>chr1.fa_sequenceloci_112622716
ATGTTTATGTATTTCAACAAATGTTATGCTCCATTTTTTCCATTTGCCTCGTGTTTTCATGTAGGATATGTTCATTGTGATTAGGTTCACAATTTATTCTA
>chr3.fa_sequenceloci_37535601
ATTACAGGCGTGAGCCACCACACTGGCCTACTTTTTTTTTTTTTTTTTCCCGCTGAGGGATCTTGTCCCCAAATTAATGCTTGAACAATCAACAACCAATA
>chr3.fa_sequenceloci_37537145
CATAGTCTGAGGGGCATTTATCTATCCAGACCATCCTCTTTTCATTAGAAGTACATAACAGGAGATTAATAAACTTCGGTGATTCAGCCCACAAGGCAGGA
>chr3.fa_sequenceloci_37538717
TTGAAAACAAAGCATTTCTCTTGTCCTCCACAGTGAGGACATCAGGAAGTGAGCCTCCCCTGGGGGACCATGCAGATAAAGGCAGAAGGAGTAGGTCAGAC
>chr3.fa_sequenceloci_37543958
GGTTAAATTTGCCTCCCTAAAATTCTGCTTCTCAGTCTTGTGTCTTTTATATAGCAACCCTTTAGTATCTGAAGGGGGCAATTGTGTCCCCCAAGTGGTGA
>chr3.fa_sequenceloci_37545403
CCACAATAAAGAATACTTCTGTCACCCCAGAGAGTTTCCTTGTGCCTCTGGCTGGTCATACCCCTCTCCTGATAGACAACCACTGTTCTGACTTCTATCAC
>chr3.fa_sequenceloci_37546831
TTAGATTTTGAGTTACTTTAGGTTTTGGGTGGGACTAGAAAAGCAGGGAGGGCTAGGAGACCACGCATGTGCAAGCACACATAGATATATATTGCCCATCG
>chr3.fa_sequenceloci_37548234
GCTTTGGACACTCGTGGTTTTCAGTCTCCTAGGCTGGAGTAAAATTTGTACTTATTTAACAAGGGTGTTTGCACATTTATTATGGGAACGAGAGGATGAAT
>chr3.fa_sequenceloci_37549028
TTAGAGGTAAAAGGGTCTCTTTGTGAGGCCTGGAGGGGAGAAGGTTGAGCGGTAGCTTAGGTGAATGCTGCCTGAGCAGATGTCTGCAGTGGGAGCAGAAT
>chr3.fa_sequenceloci_37549186
CATTCATCAAGCACTGGGAGATGGTCCATGGCAGGGAGGAGAGTATGGCTATTTATTGAGTTTCATTTGGTCATAAGACTGGGCAGGTTGATTTCTTCTGC
>chr3.fa_sequenceloci_37549441
TTGAGGGAATCCCTGAGTATGCATCTATTTCTTGAATCATGGCATCTGCTATAGGAAATCCTCTTAAATGTATTCTTATCTCCCTAATAAAATGGAAATTG
>chr3.fa_sequenceloci_37549955
CTGCCTGAACGTCACCACCTGCTTCAGCTTCCATGGCAAACACGTTCCAGGAGAGATTGGTAATGAGCCACCAAGTCAGGGCTCAGGATACCCGTTTAGCT
>chr3.fa_sequenceloci_37550043
TACCCGTTTAGCTGGAGTGGGCTAGTGGGATATTTCCGATGTTCCCTGTCGCTGTTCCTCCCAGCTGGTTTTGCAGGCAGCAGGCACACAGGCTGGACATC
>chr3.fa_sequenceloci_37550274
GAAGCCTCATTGGACCACAGGTCCTATGGGACTGGTGGAGATATAGTGCCCGGAGCCTGGCCCTTAGGGAACATTCGAGCAGTTAGAAAGCAGAAGTGACA
>chr3.fa_sequenceloci_37550540
TGAAAAGAGGCAGGCATTGTCCTGACAGCTGGTAACTGTCCCTGCCATTTTTCTGGCTGGGGAAAATCAACTTGCTAGCCCAGCTCTAGAGACTGGATTAA
>chr3.fa_sequenceloci_37550974
CAAGAGCCCCACAAGATTCCTGTGCACATTTAAGTTTGAGAAGCACTGCTGTGGAGCACACATGTGTGCACACACGCCCACTCATGCAGAAATATTTACGT
>chr3.fa_sequenceloci_37551143
GTCTCATTGGCAATTTCTCTTGATCTTCAGGTATATTGAATAAGCTCAACTATTAAACATATTTATTTTATCATTTTTTAAAAAGAGCTTAGAAATTTCAA
>chr3.fa_sequenceloci_37551605
AAGAATGAGAACTATTCTAGAACTCTCAAAAAGGGCAAACGAGTAATAGTTTCTGTGTATGTTCATTTGACACATGCTTATTATGTATCCACATGTGCCAG
>chr3.fa_sequenceloci_37551989
GCTCTTTCTGGGGCCCCATCTAGCATGAGCCTTTCACAGACTGCTAAGCATAATTAGAATGAAGGTCTAGGCTTAGCCATAGCCCCAGAAGTGTTGGGGTA
>chr3.fa_sequenceloci_37552639
CTTCAGATGGAGGAAAGATGGGCACTTCCAGGACACAGATACCCTCCACTTCCATCCAAGCTCAGCAGAGGGTGCTGGCCAACTCTGTCATCTCCAGGCCT
>chr3.fa_sequenceloci_37553858
GGGAGGAAGGAGCGAGTTCCTTTGCCCTCTCCAGCCTTGCAGGCTCCCTCCGATGCTCCATATTAGCAGAGCCTCACAGCAAGCCTCTGGCAAAACAAGTG
>chr5.fa_sequenceloci_54142489
GAAAGTCAGCTTCTGGCTTGGGTGGACTTGCTCTTTTGGTTTGGCCAAACGACAAAGGTAAAATTATCAGCCAGTGATTCAGAGTCATCATGAATGTATGT
>chr5.fa_sequenceloci_54153519
TGAGCCTTAGGGCCTCTGATGGGAAGCTCTGAGAACCCAGCAGCTCTCCCGGTATTCCTGCCCCAAAGGCACAACCTAAATAGATCTGATCATAAGGAAAC
>chr5.fa_sequenceloci_54156103
CTATTGCATATCAGTGTTCAAAAAAATGCAGGCCCTGGGCATTTCTAGGTCTTTCAAGAAAGCTAAGTTCTCACCAGCCAATTCCTTACTGGAACATCAGA
>chr5.fa_sequenceloci_54156821
GACTAGTGCCCTTTTTTGGTCTGGCCTGAAAACAACATAGTCACTATTGGCCAGGGCTTGTCCAGACTTGTAATGACTCAAATACATGGCTCATTTTATGT
>chr5.fa_sequenceloci_54158338
GCTAAACAAAGTGGGGCTGAGTTAAGTCCCAGGAATAATTTCCCTTAGTGGGAGTGGATAGAAGAGGCATTTTGGAAAACCTAGGTTCCAAAATGGTGTTA
>chr5.fa_sequenceloci_54162157
TTTCCATTCATTAAATTACTGTAGCACATTAGGGTAAGCACAGTGTCCTAGAAAATTGCCTTCGCCTGTGAAACTCGACTTTCAGCTATTAGGAGAGGAAA
>chr5.fa_sequenceloci_54163738
TAATCCTTTTTTTCCTCTTCTGGGTGCATCTGTGAGCTAGAGAATTCATACCTCCCTTTTCGGCATCACATTCAGAGCTTTAACTAGTCATGACCAGTTCT
>chr5.fa_sequenceloci_54174232
TGTTTTCACAGAATCCTTTGGCTTCTGTATCAGGAATAGACTCTGGGAGGTACAAGGTAGAGGCAGAGAGACCAGTTAGGAGGTGACTACAATAATTCCAG
>chr5.fa_sequenceloci_54175147
ACCATAAAGTAATTATACATAAATAAATACCCACATACTCCACATATATACACATGCGCATGCACACACACACGAACTTACACTGCCAAACCAATGTTTAA
>chr5.fa_sequenceloci_54176330
CCCAGTGCTTGGTAATGGAAACTTCAGGCAGATGAGGAGAAGGAAAACAAAGACCCCCAATTTGAATTCAGATTTTAAAGTGATCCAAAGCCCAAAAAAGA
>chr5.fa_sequenceloci_54179362
TTTTCTTGGAATATTTAAAATTTCATAATGTGTTATTTTTCTTCCTTCATAACTTTGGGCCACAACAGCAGTATATAAAGTGGATCAGTCAGGTTTGCAGA
>chr5.fa_sequenceloci_54196102
CCTAAGAAAGATAAAATTCAAGGAAATCTGATCATCTTTTCTTTCAAATACTTAAAAAGCTTTCATGAAAGGATGGGTATGATTTATTCTGTACCAGAATA
>chr9.fa_sequenceloci_92615497
CTCGCCCAGAAGGGCCCCTGGACTCATCGCCTGCCCCCATGTTTACACTTTTTAATAAAATCTCTAGAATTGTGGCTTAGACCTGTAAACATCCAGTTCCA
>chr9.fa_sequenceloci_92619818
TTTTGGGACATTTTTCTCATGAAAGTCCTTTGCCATTTGTTTCTCCTGTTACTTCTCTTCTTTAATTATTTCAGCATCATTGTACAAATCCAAGGTAGGAT
>chr9.fa_sequenceloci_92645090
TTACAACCATGATTGAGAGGGAATACTCTCCATGTTAAATATGCATTGGCCGCCTTTCTTTTTGCTTCTGAAATGTATTTATTTACTGCAAGCAGTGTCTC
>chr9.fa_sequenceloci_92645282
TCTGGAGAAGCGGGGAGAAGACAGCCTATGGGCCCCAGGCCTCGGGAGCCAGGGAGGGTGTCACTCTTCATGTCTCAGGCAGTGGCTTGTTGCTATCATAG
>chr9.fa_sequenceloci_92645924
CCACTTTGAAAGGGTTTGAGTGGTTTTAGCAAACGTTCCCTGCCACGTGGGGTCCTCACCAAAGTTCTCTGTCTCTGTCTTGCCCAGGTGGACACCTGCGC
>chr9.fa_sequenceloci_92648523
ACAGCGATGCAGCCTCATGGTTTGGCAATTGGTGAATCCCCAGCCGACTTCGTAAACTTTTCCTAGATTTAGAAGCGTTTTCTCTGCCTGTCCATCTATTC
>chr9.fa_sequenceloci_92649240
GCCATGACTTTTGCTCTCTCCTTCCTTTCTGGGAGATGTATATAAACCCCATGCAGAAGGCTGGGAGGTGCAGCTCTTGTTTGATGAACATGCCTTGTTCC
>chr9.fa_sequenceloci_92649594
TTTATATTGCAGTTGTCCAGTTATCACCCCATAATTGCCAACCTCCCAGATAATAGCTTCCAAGGCTTTCTCCCTTGTGTTGTCCACAGCTCAGTCCCACA
>chr9.fa_sequenceloci_92649953
CCGCACAGCACATGTGGTCATCACTGATGTAGCTTTTCTTCTCTCTTCAGTGCTCTTTCTCCATCATGAGCACCAGGAAAGTCTCCTTGTCAGGGTATCTT
>chr9.fa_sequenceloci_92651558
TTGTCACCTAAATCAATGAATTGTTTGGATCCATTCTCCATCTCCCAGCTCGTTTTTGCTTTCCACTTCCTGACATGTAGTAATACCACTGTAGTTCTGTA
>chr9.fa_sequenceloci_95720249
TACTCCCTAACCTTCTGCCCCACCACCCCCACTCCCGCCCCTGACTTGCCGAAGGAGCCAACAGCTTTTACCAGGCATGAAAATCAAGACCTGGGAGGGGT
>chr9.fa_sequenceloci_95720435
CTGAGAGCCGACCACGACTCCTCGGCCACCCGCCTCCTCCCCTCAATGACCGTTGGTGCTGAGACAGGTGACATCTTGTGCTCCAGGGCCTGGGCTTCCTG
>chr9.fa_sequenceloci_95721076
CTAACTTGCATGGACCCCCAAGGGAGCCTGGCTCCCACCGAAACGTTACTATCTCCAGGGCTTGTGTCATTGATGCTGTCTCAATAGGCCCTGGCCTGACT
>chr9.fa_sequenceloci_95739110
AAGCCAGGCAGGCATTTCAGCAATGTGTCAATGATGTGGTTGGCCAAGGGAGGATAGGGGTATGCTGTGAGTGAAGCACCAGAGACTGAAGTAAGCATGTT
>chr11.fa_sequenceloci_5332395
AGAGCTCTGGGCTCCCGATGGTCCCTGAACAACATATCAACAGTAGGGTCGAAGACCTCACCCCTCCTCATGATCCTCCCCACTTCCTCCCGCCCCTCCAC
>chr11.fa_sequenceloci_5332852
GCTCTGGGAGGATATCCACAAAAAACTCATGGATGCATCCTTGCTAACACTGGAAAACTACCTGGACCAATTTCCTGACTTGAAGAATCACATCACCAAGT
>chr11.fa_sequenceloci_5332916
GACCAATTTCCTGACTTGAAGAATCACATCACCAAGTGCAGCAGGAAGCTTACGGACTATGACAGTGCCTGCCCACCTCCATCGGGCTCAACAGAGCTTCA
>chr11.fa_sequenceloci_5333026
ATAGGAGCCTCTGTCTAAGGCAGAAGTAGAATTTCAGAAAGCATAGAGAAAGTTTGAAGAGTTTAATGGTGACTTACAAGAAAAGTTACCATTATTATAGT
>chr11.fa_sequenceloci_5333044
GGCAGAAGTAGAATTTCAGAAAGCATAGAGAAAGTTTGAAGAGTTTAATGGTGACTTACAAGAAAAGTTACCATTATTATAGTCAAGACGAATTGGATTTT
>chr11.fa_sequenceloci_5333374
AAGTGAAACACTAGCACCTGCTTCTCCTATGCCAGCATGACCTGAGTCACTCTTGCAGTCCTGTATCTGTCTAAAGTCACTTGACAAAGGAACTGCAGCAG
>chr11.fa_sequenceloci_5333432
TCCTGTATCTGTCTAAAGTCACTTGACAAAGGAACTGCAGCAGGAAAAATATCATCTTCACAGACTGTCCTAAAGTAAGATAGGTGATGTGTACTGTATCC
>chr11.fa_sequenceloci_5333654
GGTAGCAAAATTTTCTTAAAGGATCAATGTAATGCCCTGCTCTGATTCCTGTAGTGACATAGGCGTCAATATACAGACAAGGTCCTGGAAGTTCTTTTAAA
>chr11.fa_sequenceloci_5338992
ATAATAATAAAAGAAAGAAAGAAAGAAATCTGCTGCAAAAAGGCCATCCTCCCTACATTTTCTTTTCTACCCCTATGTGATGCTTAAAATAAATCTTATTT
>chr11.fa_sequenceloci_5339167
CCTCAGGCTGGGAGAATAAAGAAGGAGGGAGGAGAGAGGAGTGGGCCGTAGGGAGGAGTTTCTGAAACTAATTTTCTTTGCAGCTTGGCTTCTGAGTATAG
>chr11.fa_sequenceloci_5339410
GCAGTAGACGGTTGGCTTATCAGAGATTGCAGAGAGGGAAATGCAGTAATGTATCAGTCAAGATGTGATGGGGTATAAGAATCTATCATCCCAAAGACTCC
>chr11.fa_sequenceloci_5339591
ATTCCCTAGCAGAGTGATCTAGTTAGGAAAAAATCAAGTTGAAAATCCACGGGAATACAGAATGATATCTCTGGTGTAGTTCCAGACTCTGGTTTGGATTA
>chr11.fa_sequenceloci_5339696
TTTCCTTTGTTGCTCTCTTCGGGCTGCATAAACCAGCTTCCTCTTTGCCTCTATGTGTTCTACCAAGTACTTACTCCCAAAAAAGATGAAGTTAGAGTGAG
>chr11.fa_sequenceloci_99705627
GACTCACATCACAGGACTCTTTGCAGACAGCCTCCAATGCCAGCCAGAATACCAGTAGCCCTGCTGGGTGGCTGGACCCAGAAGAGCAAAAACAATAACTA
>chr11.fa_sequenceloci_99705825
TTAATCCCAGATCTTCCCTCTAACATAGTCTACCCAAATGAGAAAGACCCGGAAAAAACAATTCTGGTAATATGACAAAACAAGGTTCTTTAACACCCCCA
>chr11.fa_sequenceloci_99706049
CAACTTAAAGTATTCAAAAACATGATACAGAATGTGAAGGAGAAATTCTTCAGTGAAATACACAGCACAAATTTAAAAAAATCACAACTTCTGGAAATCAA
>chr11.fa_sequenceloci_99711054
GGATTTTGATAACATGGGAGGCTGCGCATGTGTAGTGGGCAGGGAGATTCAGGAGATCTCTGTACCTTCCTTTCAATTTTGCTGTGACTCTAAAATGGCTC
>chr11.fa_sequenceloci_99713366
GCCCTCAGCAGAGAGAGCACCTATCAGCAATCCAGGGAAGAGTGAAGCAGCCTCCCTGTGGCCCAAAATCAGGTGTTGAATGTGATTAAGTCTTACCCAAG
>chr11.fa_sequenceloci_99715533
TATTCAGAAAGAACAAATAAGGAGAGAATGGGCAAAAAAGGAATAGAAGTGCTCACTTCAGGCCATGGGTTTCAGGCTTCTCAGCTTGAAGGTGCAGTTTC
>chr11.fa_sequenceloci_99715637
GGGGACCCATTTCTGTCTGCCTAGAATTTCTCTGCCTCCTTCCTCTATCAACAGTAAGGAAGTAGATGGGAGAAAGCTACTCTTTGTTGCACTGATATGTA
>chr11.fa_sequenceloci_99716242
TGCTGTAGTGCTGCAATTTACACAGATGCAAAGCAGACAGTGATTAGGAATGTGTTTTGGCCTTATTAGTAAGACCTGTTAATTGGGTGATATAGGAGTGA
>chr11.fa_sequenceloci_99717480
AGAATTTAGGCAGAGAATTCTGGCATATTCTTCCAGGAGACTAACTTTGCTGGCAGCTGACAAATATGGGACCATTTCGTTTTAGTGGAAAGTCTTTCTAT
>chr11.fa_sequenceloci_99718864
ATTTTAGTTCAAATCCTAGTTGAGTAATTTAAGTAAGTTGTTTAAACTTTATCAGTTTTATTTTCTTAACTTCACAAATGGCAGAAATAGCAATAATAATA
>chr11.fa_sequenceloci_99719901
ATAGGGACACAGGACACTAATCATTTCTCTTCCCACAAGGTAGTTTGAGGCGGGCTTGACCCATTAAAACTGAACTTGCCCCTAGGATTCTTGGAACATTT
>chr11.fa_sequenceloci_99721701
ATTTAGGTGAACATTAAGCAGTACCTAGTGGTGAAACTTTCCACTGATTTTTTTTTGAGATTGTCTATGAGATGCTGGGCTTCTTGGAATTTTGTTTAAGA
>chr11.fa_sequenceloci_99722645
AACCCCTTCACCAAATATCTCCCCTCACCCATATCTACTTTCTACCTGTTAACAGAGCTAGGGCAAATAGAAGGAAATCAGGCCCAAAGTTTACTAGTTAT
>chr11.fa_sequenceloci_99723164
TCAGTTGAGATTCCAGATTCCTGAGATATATGTACACTTGGGTTGATACTGTTTTACATACCCACTAGAACTTTGAAGCCCATCCCTGTATTTCTCTAGCT
>chr11.fa_sequenceloci_115044657
CATGAATTTGCTTTTTCAAGGTGACACAGCCAATAATGAGAGTGAGTGTGCTAACCTGGTGTTTCTCAGACCTATGCGCTTGCCACCAGACCATACAGCTC
>chr11.fa_sequenceloci_115045005
AGCTGGGATTTGTGGTGGTGAGATCCTATAACGTTTTCAGAGAGGAGTGGGTGTAATGTGATCATTACTACTCTTGATTTAAGAAGAAGCGTACAGATTTT
>chr11.fa_sequenceloci_115046419
AGGGGGACTCAGCCTGGAGCCCCCAGCCCCCATACTGCCTGTTGGTTACACTGTGGCTGCTGCTGCCACCACTGGCATACGTTCAGATGGTTCCCTGAGTT
>chr11.fa_sequenceloci_115046978
TGCCTCATCTATCATATGCACTTGGTGGGTGGCCTTCCCCATCCTGTGACGTAAGCATCCCACATGATCCTAATCCTCCTCTGTCACCTGTCCTAGTACAG
>chr11.fa_sequenceloci_115047105
GTCAGACAGACAGGGGCTTGAAGCCTGGCCCAGCTGCATGCTACCATGTGGCCGGGCATGTTACTTTAACCTCTTTAAACTTGAGCTTCCTCGTTGGTGAA
>chr11.fa_sequenceloci_115050181
ATCCCCTCGGATTGACATGGGGTGTACGAGGTGGGGGGTGGGGGTAACAAGGCAGGTGGTGTCGCCAATTAGTGCTTCCCTCCCCTAGGGGATGTGTGAGG
>chr11.fa_sequenceloci_115050566
CATGAAAATAACGGCACAACACAGGAGCAGGGGTTCCGGGGAGCGAGCGGCTTGCGTACACACACAGCGTCTGTCACTCTGGGTGTGGCAGGGCGTTTGCA
>chr11.fa_sequenceloci_115051956
GTTCTTCTTGAATCTGAAAACAAAACCATGAAAGTACTTCTCCCTTATCCCTCCCTCTCCAATCACCCAATCTGAGGCACTTTATTTGAGAGGGGGCTTGG
>chr11.fa_sequenceloci_115051978
AAACCATGAAAGTACTTCTCCCTTATCCCTCCCTCTCCAATCACCCAATCTGAGGCACTTTATTTGAGAGGGGGCTTGGGTTGAGGAAGGGGGATTCCTAT
>chr11.fa_sequenceloci_115052168
CTTTCTCCTGCTTGAGGAACATAGACATAAAGCTGTTCTTGTGGAATTCACACAAACACTTGATTTCCCCAGAACCCTCTTGCATCCTGAGATGCACTGCC
>chr11.fa_sequenceloci_115053133
TGCATGAACACAACCATATTTTAAATTTCCACTTCCTCAACCACAGAGTAAAGTCGACAAAGAAGAGAGAGACCATTAAGTAGCAGAGCAGACTCTCCTAT
>chr11.fa_sequenceloci_115053740
TGCCCTACATGTGAGAAACAGGTCCAAAGAGGCTAAATAACTCACTCAAGTTTGGACACCTAGTAAGTGGCAAAGCCGGCATCCTGAAGCCTCCTTTTTCC
>chr11.fa_sequenceloci_115056133
AACTGCTGGGGTTTTTGCCGAGGAAGCAGAATTTTGGTGGTGGAGTGTGATATTCTCCTCTCAGAAATAATACCTTTCATTTAAGGTAAGAGAGGAGATTT
>chr11.fa_sequenceloci_115060725
GTCTGGAGAATCTCCAGCATTTATAGACAGTTTCTCAGAAGAAGACGTATATGTGGCCAAAAGCATATGGAAAACGTTCACTCTCACTAATCATTAGGGAA
>chr11.fa_sequenceloci_115063177
CTGGATCTGAACCCTATCCATGAACTCCACCCAGCATCCTCTCATCTCTAGGAAGATCTAGGACATGGTTCTCTAGTAGGACAGAGTTCAGCCAAGGACCC
>chr11.fa_sequenceloci_115065394
GACTCTAGGTCCAGGGACAGTGTGCTTGCACCCTAGGGTGTGGCTGACACGGAAACTGCTCAGATTTGGGCTGAAGAAGAAAGCACTTTTAGAATCACAGG
>chr11.fa_sequenceloci_115065576
GAAGGTGGCCCTGGTGAACTAGCTCCCTGAGTCTGAGAATCAGAGTCCATCTGAAGCTTGGAATTCAATTGCTCCAACAATGGGGTTCCTTGGGGTAGGCT
>chr11.fa_sequenceloci_120051298
GGTCTGGAGTTCACATTCAAGTCTTCATAGCCTAGTCTGGCCTGGATCCAAAATTTGTGTGCCTGAATCCCACTTACTAGCTAAGTGCTTGTAGGCAAATT
>chr11.fa_sequenceloci_120061228
CATCACCTAAGAGAGTGTGAAAATCCAAAATCTCCAGTCCTATCCCAGAGGTACTAAATCAGTGTCTGCATTTTCATCAAATCCCCAGGTGATTCTCATGT
>chr11.fa_sequenceloci_120061551
GGGGCAGGCCGGCTTTTTCTCCATGCACACACCTGGACCTAGGCATTCTTTTCCCTATCAAACTCATTTTTTTGAAGACCACCAACCCAATGGCATTTTCT
>chr11.fa_sequenceloci_120061767
CTCTTATTGCTAACAACTCCTTTCTTGTCTCTTTTGCTGATGATTCTTCTGCCCTAAGCCCTTTGTGCCTCCCTCACCCTTTCTGGGCAATCTTGTGCCCT
>chr11.fa_sequenceloci_120061820
CTAAGCCCTTTGTGCCTCCCTCACCCTTTCTGGGCAATCTTGTGCCCTCCCTGGAAGTAAACAACTTCCAAATCATCTGCAGCGCTACCTCTCTCCAACTC
>chr11.fa_sequenceloci_120061851
GGGCAATCTTGTGCCCTCCCTGGAAGTAAACAACTTCCAAATCATCTGCAGCGCTACCTCTCTCCAACTCCAGCTGTGCGCAGAGTTCAACATGTGTTGAT
>chr11.fa_sequenceloci_120061907
CCTCTCTCCAACTCCAGCTGTGCGCAGAGTTCAACATGTGTTGATCTACTTAGGCTGTAGATTTCAGCTGAGGGATGTTGGGTAAATTAATTTACTTTTGA
>chr11.fa_sequenceloci_120071745
TGCAGAGGCCTGGCAGGTTGGCAGTTGGAGCCGCCATGCAGATAACTGAGGGCAGCCAAGGACCCAACTGAGTGCAGCCTCTGGAAGGAGCAATTGAAGGG
>chr15.fa_sequenceloci_67779288
TCCTGCTCTACCTGGATCACTGCCTTGAGCTGGGTGGAAAGGTCAGTAGACAAATGTATCCACCTGGCTTTCTAACGTAGACCCAGGTTGTTGATGGCATC
>chr15.fa_sequenceloci_67782398
ATGATTTCCATTTGGAGGATGGAGAACCGAGGCTCAGGACCTCGCCCGTGCAGCCAAGAGGAGACAAAGATGGCTAGGTCTGGTTCCCAAGCCTAAAGACC
>chr15.fa_sequenceloci_67809814
GAAAGACTCTGTGCGGACTGTACAGAGCTGCTGGGCCACAGAGCTTGTCAGTGGACAAACTCCTGTTACCAAAGAGTAAGAGTACTGTTACATGAAATGTG
>chr15.fa_sequenceloci_67815887
GGGCAGGAGGTGGACAGCAGGGTGATGGGTATCAGGGAGACCTTACCTCCGTCAGCTAAAGAGCATCTACTGTCCACCATGGTAGCCAGCACTGTATAACA
>chr15.fa_sequenceloci_67822459
AGCTTCAACCTCCATAGCCTGCAGCTGAGCCCCTACTATGTGCCAGGCACTTAATCCTTCGAAACCTCACAACTCCATACAGTAGGAGAGACTGCCCTTGT
>chr15.fa_sequenceloci_67822469
TCCATAGCCTGCAGCTGAGCCCCTACTATGTGCCAGGCACTTAATCCTTCGAAACCTCACAACTCCATACAGTAGGAGAGACTGCCCTTGTTTTAAGGACA
>chr15.fa_sequenceloci_67833557
GAGGAAGACTCTGGCATTCTGTCATCTGCTGTGTTGGTTTAAATGCCCCAGCCCAGTTGCCTCATCTTTTAAAAAGGATAATAATTAGCACCAATGTCACA
>chr15.fa_sequenceloci_67835908
CAAGGCCTCTGATCCTCATTTTTCCTATATGAAAATCTTCTCTGCCTCCCTTAAAGGGCCATGAGGATTACGCTGGACAGTGCTCTGTCCGTGACAAAGGG
>chr15.fa_sequenceloci_67836165
AGCTTCTCTCCAGTTTTCCTGGGCACATATGTTTCCATTGGTTGAGCTGTGTGTGCTTACTGAGGGCTATTTGTATTTCTTCTCAACCTGTACCTGTTACT
>chr15.fa_sequenceloci_67838046
TCCAGATCACTCCAAGAAGGTGGCTTCAGATGATGAACATGTGGACTTAGGCTGGCATGCTGGGAGTTCTTCAGGAGGGCCTCCAAATGCATCATTCCTCT
>chr15.fa_sequenceloci_67841157
ACTACTGTGAAAAGCGCTGTGAAGGGAAATACTGAGGTGTGTAATAGGAGAAAGTGACCTAGTCTGGGAAGATGGTCAATGAAAGCAGGAACTTACGCTAA
>chr15.fa_sequenceloci_72388866
CTTGGTGGACCAGGGGTGGTCTGGATCACAGAGGTGTTTACCTCCTACTCGGCTCCCAGCCAGCACCTACAGGAACCTCAGTCTCTTTAGCTGGGAAAGGG
>chr15.fa_sequenceloci_72391887
CAGGCTTTGTCAATAATTGTGCTACCGGCTGCAGATCCAGCGAGACATCGGTAAGTGCTCGTTACAGCTTCTCCCTGCTCCCTGCCCTGCCCCCGCACCAC
>chr15.fa_sequenceloci_72393684
CATCGACTAGAATACAAGCTACTTGGGGACAGAGACCCCAAGCCTTGGCCACATCTGTGTCTCCAGTGCCCACCACAGGGCCTGGCCAAGTGGGCCTGCCA
>chr15.fa_sequenceloci_72394559
CTCCAGGAGATGGGATGTGGGCTCAGTGGAGGCCGTTGCAGGGGACCAGGGAGGCATCTGGACCTTCTGGCTAGGCCAGCTTCAAGCTCGAGTTGCGGGGA
>chr15.fa_sequenceloci_72396136
GCCTCCCTTTCATTTCCCTGGAGGGGTGCTAGACCCTCCAGAGCCCCTCATGAGAGTTGCACAGAGGAGGGAGTAATATTTCTGGAGCCACTCTTATATGC
>chr15.fa_sequenceloci_72397332
TTTTTTTTTTTTTTTTTTTTTTTGCTTCCCAGTGAGTTTCTTTCAAAAACATCCACCCATGTCTCCGCTGAACTAAAGAGAAAGGAATTTGTCCAGAGCAT
>chr15.fa_sequenceloci_72397453
GTCCCCAGGGACCAGGCGTGGGGCCCTAAGCCACACTGCAGCTGCAGGGAGGAGAGTGAGCCCAGCTTGTGCTGCTGCGGGGTGGGGAGGACTCCTGAGGG
>chr15.fa_sequenceloci_72398834
TAACCAGGGAGGATTCTGGCAGGAGGTGACCAGTGGGGAAGGGTTCTTTGAGGAAGAGTGAACAGGGCCTGTGAGACCAGGACTGGGGCCTGCCCCTCACC
>chr15.fa_sequenceloci_72401966
AGTGACTTCAGGCAAATCTCTGCACCTCTCTGGTCCCAATATCAGAACTTGTGAGATGGGGGTTCCAGGGCTAGAGGTCTTGGAAGGCTGGCTGGACCACC
>chr15.fa_sequenceloci_72403769
TGTATGGGTCTCCACCTGCCCCTATCTCTGCCCCATAATTCCTCACTCACTTGCCAGTTCTTTAATGTTTTTATGAAGGTGAGTTTTGCTTTGTGTCCCAT
>chr15.fa_sequenceloci_72405008
TGGTCTGGGCTCCATGGCCCCAGTGTGGACATGGCCTTCAGCAACTGCTGATGACTGTGCTGCTTCCAATGTAGCCTTTACACTGAGTCTCTGTGACCTTG
>chr15.fa_sequenceloci_72405899
GGTGATTTTCCCATTCCACGGATGAGGACGCTAAGGCTCAGAGAACAGCCTCCCTTCCAGAGCCAAAGCGAAGGTGTCGGTGCAGCAAAGGCCACCAGCGC
>chr15.fa_sequenceloci_72406716
TGCTCTCCCTCCATCTCCTTCCTCGCTCTGGGCCCCAGCTTTCTTTGTCTGTCAAAGCGAGGTGTTAATAACAGAGCTCTGGGCCAGGTGCGGTGGCTCAT
>chr15.fa_sequenceloci_72407792
AGGGGCTTCACGCACCAACTCTTGAGCCTCACAGCAACACCAGGCATCTCCGTGTGAGGACTCTGAGGCTCAGAAAGGTGAAGGGGCCTGGCTGAACTCAC
>chr15.fa_sequenceloci_72409510
GCTTGGGGCTCCTGGTGCTCACTGGCCTTGTGGGGGACCCACTGACTTTCAAGTGTAGATGTGGATGTGGGACCAGGGTTGCTATGGGGCAGTGGGCTCAG
>chr15.fa_sequenceloci_72414725
AGGGGAACAGAAAACCCCTGCCAAAACTACCCTTTCCCCCATGGGGTGCTGTGAAACTCAAGGAGATGACTGTGGATGAGGGGTCCATGCAGGCATCTCCA
>chr15.fa_sequenceloci_72415295
CAGGCAATATGCCCTTGAGCAGGTCACCCCCTGGGAATGGGGGGTACTCACGCACCCCGCTTTGCACACCACAGAGTGCCCTCACCCACTCCATGGACCTC
>chr15.fa_sequenceloci_72419337
CTGCAAGAGCAAAACACATTCCATTGTCTAAAAGGCAAATGTCCAAGAAGCCTTTCTTGCCGGCCAGGCAGGAACATTCAGGGCAGCACTTGTCCCTGCCC
>chr15.fa_sequenceloci_72421952
AGGAAGGACAACAAAAAGACCATGGACGGCAGAGCCCACAGCAAATGCCTCGGCCTCCCAATGTTTCCGGGCTCCTGCCTGCTTCCCTGGATTTGAGTGAG
>chr15.fa_sequenceloci_93898895
ATTAAGGATTAGATTTAGGGGTAACAATTTTTTTCTTTTTAAATACATGTCTGCATCCTACAAATTTTAAACATGCTCATATTACTTGCATGACTATGAAA
>chr15.fa_sequenceloci_93899704
AGTTCAAAATGTGCATGGTCATTAAAGAAAACAAATACCTGCTTTACATACGTTTGCTCTTATGAAAAGAGCTTAGTTCAAAGAACAAAAGCTCTAGCCAT
>chr15.fa_sequenceloci_93900329
TTCCAGATCTTGCCCATTTATACTTCTGTCCCCCTTTTCTTTCTGCTCTTAGAGAAAATAAATAAATTTTATTTTTAGAAAAGCTAGTTACGTTTGATTAT
>chr15.fa_sequenceloci_93901927
CTAGCTTTAGCTAAGGCAGGGTTTTTATGGGGCAGTGGAGGGAGGTGGCCAGAAACCAGGAAGACAAGAGGAATGCTCACTGCTGGGAAAGTGAGTCATCT
>chr15.fa_sequenceloci_93925450
ACCCAAATGAAGACAAAAGCCCTCAAGCCCCTTCCAAGGAAAGTGCCTCCCTCAAACAAGATTCTTCAGTTTCCTGAAGACATTCAATCTTCTCACCCTCA
>chr15.fa_sequenceloci_93926200
CTCTTATTAGATCAAGCAGCATCGAAACTTTCCCACCCTTATTCCTCATCGGTTAAAGAAATAATCCCTCCATTTTGTAAGTTTAAAAAACTGCATTGTTA
>chr15.fa_sequenceloci_93926230
TCCCACCCTTATTCCTCATCGGTTAAAGAAATAATCCCTCCATTTTGTAAGTTTAAAAAACTGCATTGTTAATATCTTCTACTTGAGCAGATCTTCAAGTT
>chr15.fa_sequenceloci_93927173
TTAGGGCTTCTTGAGATCCCCCCTTAGAACCCTACAATTCAGGAGGGTCTCATTTGAAAATAATTCTCCTAAACAATTGAATTAGAAACATCCTGCCTTGA
>chr15.fa_sequenceloci_93929511
GGTTTGCATCTTGAAATCTGACTTCAGTTGAATGACTGCATATCCTTGATGTCACCAGTTAGAATTTCCATGCTTCACTTTAGTCATGTAGACAATTGTGA
>chr15.fa_sequenceloci_93932964
GAGTTTAGTCTAAGATGCATTTCTGAACAATTTAAATGAGATAGATAGGGGTGGGGAGAATGGGATTTTGGATAAAAGAGAATAGGAAGGCCATGTTAGCT
>chr15.fa_sequenceloci_93934938
TTTGGAGTTATTAAACCAGCAAAAAGAAACAGTTTGTTCCAGCATTTAGACGGCAAGTGTGCTCACTAAATAAATCTCAACATAAATAAGGTTCTAAATCT
>chr15.fa_sequenceloci_93938912
ACTTACCAAAGGAACTTCACAAAAGACCCTGCTGGTACATAACTATGCGTTGCTGATGACAGCTGCCAGGGTGCAGTGCTGAGAAGTGCTGAGAAGGAGCT
>chr15.fa_sequenceloci_93940144
AAGAGTTGTGGACAAGTTCACTCTAGGAACTTAAATCAGGATTTGCTGTTGTAAGCCCTAGTAGACATCAATTCACATCATATAATTTGGCAGAGTTGGCC
>chr15.fa_sequenceloci_93946102
AGTTATCCCACCCAAGAAAGTTAACATTGATTGAAAATGCCTTCCAACTGTATTTTTAAACCACATCTTGTGTGTGCTTGCCCTGGAGCATTTTACTCTTG
>chr16.fa_sequenceloci_6150984
ATGACTAGAACATTCGCCCCTTGTTCATTTGTGTTCTATCTCTCCTTCTTCCTACCGACAATGGAATGCGAGCTCCATGAGCACAGTGGTGTTTCCCAGCT
>chr16.fa_sequenceloci_6156256
TATTGCTAAAACGTCTTCCACCTCACAGGCCTTCCCTGCCTGCTGTCCTGGTGAACTTGTTGACTCTATGCACATAAGGACTCTCTGGGGTCCAAATGACG
>chr16.fa_sequenceloci_6156442
GTATTCCTTGGGGCGGGGTTGGGGGGGAATGAAAATAAGGTCATCAAGGTGTCTCTCTCTTTCTCTCTGACTCTCTATTTCTCTCTCCTTCTCCCTCCTTC
>chr16.fa_sequenceloci_6157095
GATTACAGGCATAAGCCATCCTGCCCTGCCTTGCCTGTGTTTTGGGAGTCAAGGCGAGATGATGAGAAGGGAGGGTATTTGCTGACGAATAGTGGCGTTGT
>chr16.fa_sequenceloci_6157118
CCCTGCCTTGCCTGTGTTTTGGGAGTCAAGGCGAGATGATGAGAAGGGAGGGTATTTGCTGACGAATAGTGGCGTTGTGTTGCTAAAAGAAGGGCAAAGGG
>chr16.fa_sequenceloci_6157297
TGCCGAAGTTGCTCTTTGATAATCTTTCTTACCTTTCCAAATTGCACCTACCCTTTGACGTATAGCTCAAGTTGTACTTTCTCTGTGGACTTTTTCTCCCA
>chr16.fa_sequenceloci_6160217
GTGAGGCTATGGCATGAGGAAGGGTATCATGAAGAGGTTGAAGTCCATGAGGTAATGAGAGACTATGAAAGCCGTGTTCATGTCCAGTATTTGCCATTTGC
>chr16.fa_sequenceloci_6161277
GGATGATTCTACATATTTTGTAAATATTTTCCATGTCAACATATCAATCTATAACACCAATTTCAAGGTTTTGTAGTCCAGCCGCACCACAACAGGTTTTC
>chr22.fa_sequenceloci46855788
GATGGAATTGGTGAAGAGAAGCCTTGTCCCACGTGAGGCAATAGTCTCCCGAGGTCAGGGTCCGGGGAAAGATGCAGGCCTTGGTGTGGCCATCCCGAGCC
>chr22.fa_sequenceloci46856370
GGAAGGGCTGCTCCCTTTTCCTCTCCAAGCAGGGAGAGGGAAGTTCCTGCGCTGTGGGCCCTGTGTGCTCACCCCTATCACTGCCTTCCCTTAACCCTTTC
>chr22.fa_sequenceloci46856822
GTCCCCCCTGTGTCAGGTGCCTGGGCTGGCAGGGCCCTGCAGGCTGGGACCTCTCTCATCATCACAGAGCCTGCATGAAGCAGGTTATCCTCCCGCCCTTT
>chr22.fa_sequenceloci46857054
TCCTTGTCCTTCCTTTTCCCAGGGGCAGATAGGCAGCTGGACCTGAGAGACCCAAGGCTCTGTGCCCAGCCAGTGTGGACGTGAAAAACTGGGCTGAAGTT
>chr22.fa_sequenceloci46858049
CGGAGGGATGGAGGTTCAGGCTGGCAGAAGGACATGTCCATTTAGGTCAGCACAGCCGGTAGGTGGCTGTGCCGAGAACCTGGGTCTGACCACAGAGCCAG
>chr22.fa_sequenceloci46871209
CCGCGCAGCCAGTGTCTCCTCCTCAGCCAGTGTCTCCCAGGTCCATCCGCGACTCCAGGGTGTCTGTCTAGGACCAGCTTGCTGCTTGACTGTGATATTTC
>chr22.fa_sequenceloci46871327
CAGGAAACGGGATGAGAGCTCCAGTTCTCTCCTCCCATGCCTGGAAGGATTGGAGAAACCTGTAGCCCCACATCCCAGGAGTATGTGGAAGCAGAGGATGC
>chr22.fa_sequenceloci46879051
GATGCCCCTTGCTGCAGGCTGCACACCCTATGTGCAGGTGCCCAGGACGCCTGGGCGGAGGCTCCATGTCGTACTCATTCTCTGTCTCACCCTCCCCACGT
>chr22.fa_sequenceloci46879143
TCCCCACGTCCAGCGTGGAGCCCTTCGTAGACACTCAATAAACATGAGCGTATGGACTGACCAAATCTTTCCATTCTCAAATGCATCTCGCAGGGCAGGGG
>chr22.fa_sequenceloci46879193
TATGGACTGACCAAATCTTTCCATTCTCAAATGCATCTCGCAGGGCAGGGGTCGATACAGATGGCTTGTGTGGCCAAATGTGGCCCTGCTGCCTGCTTTTG
>chr22.fa_sequenceloci46887722
CAGTCTCCTGATTTAAATGTTAATCTCCTCCAAAAACACCTTTACAGGAACACTTAGAATAATGTTTGACCATATATCTGGGCACCCCGTGGCCCAGTCAA
>chr22.fa_sequenceloci46897835
ATGAGACAAGGAGTTTGCTACCACGAAATCTGATCCACATTGTAATAGTGGTCATAGCCAGTGCAATATGCCAAGAAAAAACATAATAAAACTTGTATTGT
>chr18.fa_sequenceloci7104212
TCAGCAATGAAAGAGAGATGATGTCCAGGATGATGAGCAAGTACAATAGGTGTAACAGTAATAACCATCATGCACTGAGTACCTATGACACACCCTACACT
>chr18.fa_sequenceloci7154754
CATACTGAACACATACTAATGCAGTAATTGTGGGTTTGGGTGTGAAAGAGAATTCAGTCTTCACGTGTTCTGGACCACGACAGTTTACTCCGAGCCCCAAT
>chr18.fa_sequenceloci7157065
GAATTTGCACTATGAAGAATTTCCCTCAGATCATAATAAAGTATAATTTCATAAATAATGGGCTTTCTATGTTGTCTAAGAATTTCAAGTGAGGCCCTGAA
>chr18.fa_sequenceloci7160395
CCTCCCTATGGATGAAGAAACCAAGGCACAGGAGCCCAAGTGACCTGAGCGCCCCCCAGGCTGCCCTCAGCCCAGCCCCGGCACCCGGCACCCAACCCCAC
>chr18.fa_sequenceloci7161101
CAGCAGAGGGAGACCTGTCTCAAGAAAAAAAAAAGGGTCTGACTTTGCTGGTACTCTGTTTAGGCTCAGGGAGAGTCTTTGTAAGCCCTATTAGCTAAGGA
>chr18.fa_sequenceloci7161561
GAGCCACCGCGCCCAGCCCTAAAGTCTTTTTTAATCTAGAATATTGAGGAGCCCTGCGGGGCCCTGCAGGACACCTCTCCTGGATGTGTCTGGGGGCCACT
>chr15.fa_sequenceloci98457361
AGGAATCTTCATCACCCATTTCTCAGCTTTCAAAGCAGGGCTTCAAGTTCCTGGCCAGCATTTGCTGGTCGCGCCCTGTGCCTCTGGCTAAGTCAGGGTGT
>chr15.fa_sequenceloci98475889
GGGTTGAAAACATGTTTCTGTGAAGGGCCAGATAGTGAATATTTTTGGTTTTGTGGGCCAAATAGTCTCCAACCACTCAACTGCTACTGTGGCACAAAAGC
>chr15.fa_sequenceloci98477049
AGCCCCAGGAAACTAAGGAACCGGACGACACAAGGACCAGATGCTCCTCGCGGAACTTACATGCAGACTAAGGGAAAGCAGGGCAGACATGAAGTCATGAG
>chr15.fa_sequenceloci98477279
CTGAGTGGTTATCGAGCTTCCTTTTACGCTTCAGTTTCCTCGCCTTTCCAGTAGCTGATTTCTCCAGTTTTACATCTGCCTAACCCGCACACAACAATTAC
>chr15.fa_sequenceloci98491800
ATCTGGGCATCGACAAAGTGCTCAGAAGGAGACAATTTATCAAAATCATGAAAGCAGACACAGCCAGTGTCCTCTCTGAAGGAACCACATGCAGACAGTGA
>chr15.fa_sequenceloci98505490
CTTTGTACGAATGTCATACCTTTTACTTTTATGTATGTGAAAAACCCTAAACTAATGTATTAGTTTCCTATGGCAAATCTGTATTAGTTTCCTATTGCTGC
>chr15.fa_sequenceloci98507671
CTACCCCACAGTCAGATTCCTCTAAAGAAAGTGTCACTAGCCTTGCAAGCAGGACAATCACCACTGACCAGCTGAGGCTGGTGGCCATGAAGGGGACTGTC
>chr14.fa_sequenceloci82235273
GAAGAAGAAAGACAAAAGGCAAAATGTCAAACAGATTTACTTTTTTTTCAAATCCCATCAGGCAGATCTGTGTCACATGATTACATATAGTTACAAGCAAG
>chr14.fa_sequenceloci82288107
ACTGATAGATGACAAATTGAGAATTAAGGCCCAGGTCAGCCACACCATGACGCCATGTTTATAGATCTATTTTTGTTGTCCAGGGATTAGCTCTAGTGTAT
>chr14.fa_sequenceloci82289675
TCAGAATAATAAAGGTCATTTATGTAGAACAAACCCACAACTAACATGATACTGAACAATAAAAAAAATGAGAGCTTTTTTTCTAAGATCTGGAACAAGAC
>chr11.fa_sequenceloci93540344
GTTTTTCACATATGATATTCAGCACTCACTAGGAAATAACTAGATGTACAAGAAAACCAAGAGAAAAATCAGAAATAGAAACAAACCTGTTGGAGATCCAG
>chr11.fa_sequenceloci93548520
CAGAAACTCTGTGTCATGCACTTATGTTTTTAAACTAATGGGCACCCTTCTGATTGGGCAAGAATTAAATGAACATTCCTTCTCCCCACAGCCAGCTATGA
>chr11.fa_sequenceloci93553106
ACGGCAGAGCTCCAAGGTAGGGTTTGCTTTTGGCAGAGGCTACGGGAGTCTACCGAGAGCCTTTGCAGCAGCCTTGTGGGAATATTGACAGTCTTTACCCT
>chr11.fa_sequenceloci93554099
AAGCACTTTGGAAGATTTGTTTTGTTTTCATGGAATAATAATATGTCAGGGTATAATTTAACGTGAGTTTCTTATGTGCCCTTAAAGACTGTTAGACAAGA
>chr11.fa_sequenceloci93554357
AAGGGCAGCAGGCCCAAGTGCTGCTCTGACTGAAAACTGAGTTAACAAGATGAAATCTAAAGGATATTCACAGTGACTTCAATTCAGGAAGAATGCTTCCA
>chr11.fa_sequenceloci93554896
ATTCCAACTATGTAAATAGATCCTATGTTCACATTTTACACACACACACAAAAATCTTTAACATCTGTGGAACTTCCCAGTTTTAGTCTTAGAAAGTTAGC
>chr11.fa_sequenceloci93556716
CATTTTCTAGAATCAGACCTAACAAGGTCAGTAGAAGCCTGGGCAGCAGCAGGCCTGGAAAGACGAGGCAGCCAGCATGAACTGCTGTTCTCTCCCTGACC
>chr11.fa_sequenceloci93558485
TTTAGGGAGAGTCATTTCATGGAAGATGTAATGGGAGATGCATTCCAAAATGTCTTGAGGCTCATTGCTGTCTGCTGGAAACATAAAATTCCATAGGCTTC
>chr11.fa_sequenceloci93559276
TCAAGTCACAGGTCCTGCCCACACTCTTAAGTGGGAGTCATGGGGCTACACTACACTCTGTCAGCACAGATAACCTAAATCCTACCCAGTCTGTCTCAGAG
>chr11.fa_sequenceloci93561259
CTTGATGGAAAATGCTGCCCAGGGCTCTGGAGACGGTGGCTGCCCGGGCTCCCTTCACTGCCCAGGTCCTGAAAGACTCTTATTCATGAACTGTCTCTTCA
>chr11.fa_sequenceloci93561458
GCTCTCATCACTTCATCTTCCTGTTTGTTTGCAGGTTTGGCATAAATTGCGTTAAGTAGAAAACCAGGCTTTCCAGGAATGGGAAAATTAGTGATTCCCAG
>chr11.fa_sequenceloci93561782
TGACTTCTGATAGGCAACAGTGCCTTGTTTCCGATGAGTTTGATGTCAGGATCCATGAGAGAAGAGTGGTAAGCCAGCATCTTGGCGGCGCCCGGGTTTCA
>chr11.fa_sequenceloci93566304
AGCCTGCAATCTGTGCCAGGTGATTCATCTCCCACTTGGCCCAAGGATGGCCTTTGTGCAGCACATCAACTGAGAAGCTGGGCTCGTATTCAAGCCAGTGA
>chr11.fa_sequenceloci93566708
AGCCATTTGCCCAGTGAGGGGCTTGGACTAAACAACCTCTAGAATCTATTGGTCTGTGTCTCTGTGGTCTATGTCTTCTTTCATCGTGTCCCACACTAGAT
>chr11.fa_sequenceloci93567177
CTTTATTCACATCGTAAGCCATGTTTGAAAAACGAGAAAATCCCAAACTATTGGAGCATTACAGACAGGCGATTTAGCATATTGAGAAAGCCCAATTTGAG
>chr11.fa_sequenceloci93567672
CAGAGTTGTGAAGGTGCCGTGGGCATTTTTGGAATGACTCAAGAACATCTTTGACTCAGCACGGGCAACAGCCAGATGGACCTTGTGGGTGTGAACCTCCC
>chr11.fa_sequenceloci93568435
ATGCATTGCTGCCTTTCATAAGCCCAGTCTGGACTGCCCAGCAGAGTCACGGTTATCACCAGAGTGTCCACCTCCTTGCTCGTCTTGAGGTCTTATACTTT
>chr11.fa_sequenceloci93569721
CCAGAAGGATCAGAATCTGTCAACACCTGTTTATTAGGAAGATCTAGTGGCGTTTTTGGGAACCAAAGGAACAATGAAGGTCCCTGAGGACACCCCCACTA
>chr11.fa_sequenceloci93569916
ACAGAAGCAACAAGGCAGCACCAGCTGTGGCCCACTGGACTATCTTGGCTTCCCACCCTGACTCAAGGGCTGGGCATCCCTGATGGCCCTGTGCACCCCAC
>chr11.fa_sequenceloci93571060
ATAGACAAATAGTGGGGCCCACTTCCAGGGCAGGACTCAGAAGCACTAGTGGAGGGTCCAGTCCAGAGAAGGGACTCCACAAATGATGCCGCTGTAATTAT
>chr11.fa_sequenceloci93571132
GACTCCACAAATGATGCCGCTGTAATTATTGTCTGATCATCTATTCATCACACATTTTCTGAGTACATCCTCTGTGGTGAGCACTACTCATATGTTCTTTA
>chr11.fa_sequenceloci93571492
AATTCATTCTCCCAACCACCATGCACACTAGTGTTTCCCAGAGGTGGTCCTGCAGGCTTCAGAATCTTGTGAGGTGTTTGGAGAGTGATTCCTGACCCCTC
>chr11.fa_sequenceloci93572109
GTGACATGTGCTTAAGAGGTCTTTAATAAATACTTTGGTCAAGAACAGGGAGGGGGTAGTTTAATTCCTCCTGATTAGACCCGCCTACTTCCCGGCCATCT
>chr11.fa_sequenceloci93574193
AAGCAAACATGAGTGAAAGTGACATGCTCCTTACGAGCTAAGGCACAGTGTACTAGGGTTCCTTTCCCTCTGCCACAGCAACCAGCAACAGCTGCTATGTC
>chr11.fa_sequenceloci93578702
TGAAAAGATGATAATCAGTAACATGAAAACATTTGAAAGTCTGAAACTCAGTGGTAAAGCTAAGTCAAATAGAATAATACTGTAGTGGTTCTTTGTAAATC
>chr11.fa_sequenceloci93586744
TGGGAAATAAAAAGTAGTTGCTTCCCACGAAAAGATGAGAATGTTCTTCAGAGTAAAAGTGAAGTCTTTTAAAAGCCTCATTTGAGATATTGTGTTATCAT
>chr11.fa_sequenceloci93589208
GGCACCAGGATTTATTCCATGTCTTTGCTATTGGGCATAGTGCTGCAATGCGTATACATTTGCATGTATCTTTTTGGTAGAATGTTTTGTTTTTCTTTGAG
>chr11.fa_sequenceloci93594745
TCTCTCCTCTAAACTGGAAGTTAGAGTTGATAAGGCCTAAGGGTAACTTCCTGCTCTAAATTTATATTTAGAAAGCAAAGTGGGAAGAACTTTGTGATGGT
>chr11.fa_sequenceloci93595471
TAAATGACATAATGCATATGAGTAATGATAAACACCATCATGCCTGGCACATTGAAGGTGCTTAGTAAGAGCTAATTCTGACTTTTCCTTTCCTTTGCCTC
>chr11.fa_sequenceloci93598131
ACATTGTAAAGTTCCCACCGTTGAGGTTTGTAGTGAGCAAATGACGACAGAAAAAGAATCAGCAAGAAGAATCAGACTATCTTCAAAAGGAAACCAAACCA
>chr11.fa_sequenceloci93599852
ATAGCCTTTGACTCTTAGATCAGATAAAATTCCTAACATAGCACAGTTACAGTGGACAACTGCTTTTTTGTCTCTCTTTGAGAATGTTATTATATTCTGTT
>chr11.fa_sequenceloci93604100
TCCAGAACAGCAGGTCCTCACAGTCTTCTCAGAAAATCCAGGCCGAATGAAGAGAAAAAGGAAGGCCAATGCCAGCCAGTTGCATCTTTCATAGAATGAGT
>chr11.fa_sequenceloci93615807
CAGCCATAAAAAGAATGAGATCCTGTCATTTGCAACAACATGAATGGAACCGAGAGACATTAAGTGAAACAAGCCAGACACAGAAAGACAAACTTTGCATG
>chr11.fa_sequenceloci93617331
ATATACTCATAGACCTTCTCCAAGGCATGGGAAGAGAGATTCTCCACATTGTCTTATGGGAGCACTCCTAGCTCTGAGCTGCTAATGGAATTCAAACATCC
>chr11.fa_sequenceloci93621003
GCAGAAGACAGGTGATTTCTGCATTTCCAACTGAGGTACTGGATTCATCTCGCTGGGGCTTGTCAGACAGTGGGTGCAGCCCACGTAGCAGGGTGGGGCAT
>chr11.fa_sequenceloci93628856
AAAGAGTTTGTTAGTAAATGTATTGAAAACAATTACTAGGTCGGTTTTTGAATTTCCTTTTCTTTATAGTGCTCTTTGCCACAGAGGTGTTTCAATTTTTT
>chr11.fa_sequenceloci93632574
GGACAGTGCTGGTGCTGTATAATGAGTTTGAAAGTATTTCTTCCTCTTCAATTTTTTAGAAGAGTTTGAGAAGAATAGGTATTAGTTCTTTTTTTTTTTTT
>chr11.fa_sequenceloci93635730
GGAGAATGATGCTGAAGGAACTTCTACTCTGCCATCTTGCTGGTGTCACTCTCTCGTCTGATTTTGTCTACTATACTTCATATAAGTGAAATCATATAGTG
>chr10.fa_sequenceloci36654844
CCCTAGACATGTGGTTATATTTCTAACTTCTTGACACATCAGTAATCAGGACCTAAACTGGATACCTCCCATACCTTTCATCAAACTAAATAACAGATTCA
>chr10.fa_sequenceloci36658440
CTACTTACCTGTAAGTTCTTTGAAGGCAAGGACTTTATTTATTTTTTATTCTTCAGCACTTAGAGAGATCCCTTACACTTACACTAGTGTAAACTCAATCC
>chr10.fa_sequenceloci36674073
GTGCGCAAGGATCAGAGTTTAAAATTCCTTGGAAGAAATGAATCTGCTTGTATGTGTCCTTAAATTCGTGTTTAAGTGTTCTTGGGTACATTTTATAGGCA
>chr10.fa_sequenceloci36674130
CCTTAAATTCGTGTTTAAGTGTTCTTGGGTACATTTTATAGGCATTTTAAGTTATTTTCCTCAATTCTCTGGAAGTGTTTTTAAATATCAGCAGTGTCACT
>chr10.fa_sequenceloci36674256
GAAACACATGGTTTGTCCAGGGTCACCAAGCAAAACACAGGCAAAAGGGAGGGCAGAATTAGATGGCTCAAGACATTGCACAAGACCTTTCTGCTTTCTCT
>chr10.fa_sequenceloci36679037
ATCATGGACCAGGCAAAGAGATGATAAACGTTTACAGTAAGCCTTCTTACATGAAGAGAAAATGCACATCCTACAAACATTGCTTTAATTTTTTATGTTAA
>chr10.fa_sequenceloci36683460
CATTTAAACAAGTCTACAACAAGCCTCTGGGTGAGAATTTGTATCTCCCTTTCACTAAACAGTAAACAGGGGAAGAGGGGTCAAGTCAAGGCCTCTGACAG
>chr10.fa_sequenceloci36683670
TTACAGATCTATATCTTTATCTATATCTACACATGGAATCCATTAGGAACCTTTCCTGTCTCCTAGAACACCATTTTGTTCAATAAATAATACATCGGTCA
>chr10.fa_sequenceloci36686254
ATATATATATACTGCAAAGGACATGATTGAAAAAGCCCTCATAAAAACAAAGAAAAAAGGTTTAAAAGAAATATTATCTTTAGCTATGGGTAATTCAAAAT
>chr10.fa_sequenceloci36692061
TCTTACCCTTTTCCTTGTGGAGCTGTCAATGCCAGCACACAAAAAACGAATAAAATGAAAAATATAAGCCCAAATAATCACACCGGAGCAGGCTGTTAGAT
>chr10.fa_sequenceloci36702927
TGCACAGATTTCTAAAGACAACATCTTTACAGCTATCATTTGTGAAAAATGTATTTGTCAGATTACAGGTAACTAAATTAGTAAGGAGGCACCTGACCTCA
>chr10.fa_sequenceloci36703030
AAAGAATGTAAATGACAGTTTCCAGTGTGAAATCGTTCTCACTGGGACAAGGATATCTTCCTTTTCTCTTTGGCTTGAATGAACATACTGGCCAATAGCAA
>chr10.fa_sequenceloci105571238
TATTTCCTAGATTTCCTGGGAATTCTAACACCAGTGGCAGTGCCAAGGGAGGCTTAATCCCCACCTTGACAATCTCCATCAGCCAGCTCCAGACACAAGTG
>chr10.fa_sequenceloci105581769
GTTGCAGGATGAATCAGCACTTCATTCCATTTTTATGGCAGAATTATATTTCATGGACAGAAGCATTTAATTGCCACTGCCGGACACTGCTACACTCTCTC
>chr10.fa_sequenceloci105589830
CAAGGCCAGGCAAGAGCCCAGCGCTGCTGACAGACTGGCAGAGGCAGAAATGATGGCGCCAACAACAGCTGCTGTTTATTTTGGGGCCAGGGAAGAGAGGA
>chr8.fa_sequenceloci6798559
AGATAGTTATCTCCTTGCTTGGCAGTTAGATACTTTAAGGCTAAAGAATTTTCTAGGAGTAAGAGTTAAAGTGTTTTCAGTAATCTTAAGGTGGTATGAGG
>chr8.fa_sequenceloci6798969
GCAGAAGTCAAACCTGGACCAGCCTCCTGCACACAGAACACTCCAATCCACAGGCATTTTCTCAGTAACACATGAGAGAACTATTATTGGGAGAGCTGGTT
>chr8.fa_sequenceloci6808829
TCTGTCCCACTGTGCTGTGCCTCAGTCTTCCCCAAAGTACACACATTTCATTGTAAGCACAGAATTCCATTTCTGAAGGCCCTTATCTCTGATCTTGCACC
>chr8.fa_sequenceloci6867985
TTGTAAATTTCTGTGGTTAAAATGCTCCCAGCTATAGACAGTTTAAGAATTATCACACAAAAACTCCTCCCTCATGAGCTGGCCTGATCTGACCCCAGCAC
>chr8.fa_sequenceloci6868004
AAATGCTCCCAGCTATAGACAGTTTAAGAATTATCACACAAAAACTCCTCCCTCATGAGCTGGCCTGATCTGACCCCAGCACATCACAGGGTCTCATCCTT
>chr8.fa_sequenceloci6869803
GAGAAAAGGGTACTTTCTTCTTGGAAAATGACATTTCAAAGGGTTAGCTTCATATTTGACTTATTCTTTATTTTCTTCTACTGTATGAGTGGCTTATTTAA
>chr8.fa_sequenceloci6879503
TCTGTTAAATCCCATTGCTGAAGTCCGTTCAGAGTGAAAGAATTCTGAAACTTTTCAGCCATTTCCAGAGATGTGCCTTTTGTGTGTAAATGCATTTGTTT
>chr7.fa_sequenceloci23931896
AATGATGTGACACTTGGGTGATGCTGAAATATTATACGACTTCCCAAGGTGTCTCAGTCTGTTAGGGCTGCTATAACAAAATATCTTAGACTGAATAATTT
>chr7.fa_sequenceloci23963292
GTTAATCAGGGAATCTTGTAAGACCCCATGGAGGGGACTAGAGCGTTGCTGTAGTGACAGAGATGGAATTTCCTTGCAGTTCCTGGTGGGTGAATGTTCAG
>chr7.fa_sequenceloci23973114
GGTTTTGATGGAGAAACAGGAAAAAAAAAAAAAAAAGGAAATAAGGGAGTGCCTGGTATGTAGCCTTGCTTTAAAAATGGTGCTGGATGAATGAAGAGCTA
>chr7.fa_sequenceloci23973262
CTCAAGAAAGAGCAATTAAAAAGACACAATAGGATGTTCACAAAACACCATGAATAACCAGGAAAAAATGTTGGCAGCTTGTGTTATATCATCTTTCCTCA
>chr7.fa_sequenceloci23975628
CCTGAGGGGCAAAATTCTCCACCCACCTTTGAGAACTTCTTTAACTTGATGTATGTAAATGCAAAAAGATGTGAAGAAATGTACAACATGCCGATTTGTTA
>chr7.fa_sequenceloci23976853
TGTGGATATTTAGTATGGTTCATACTAAAATTTCCACTATTGTCCCCAAATGAAATCTATAAAGGAGCCTATAGCTCCCCCACCCCTTTTTGAACAGGGTT
>chr7.fa_sequenceloci24002072
AAAGGTAAGAGTCTCCATCATGTTGCCACCTTTAATTTGCCTTCCGCTCATGAGATCACAAATGTGAAGTACCATACGTGTTTAAATAGCATAGATTTCTA
>chr7.fa_sequenceloci77460633
AGTATTATGTAGTTTACTGTTATTTGCTTATTGTGGGATATACATCATTTATAGCAGCAAAATGTATAATAAATGTATACATGTATAGGCATTTTTTTCAG
>chr7.fa_sequenceloci77460648
ACTGTTATTTGCTTATTGTGGGATATACATCATTTATAGCAGCAAAATGTATAATAAATGTATACATGTATAGGCATTTTTTTCAGAGAACTAGTTGTGAA
>chr7.fa_sequenceloci77472916
CTAAAAAAATTATTCAACCTTCAGCAAGCATTCACTGAGAACCTATTCTACGGTAGGCATAGCAAATATTAATTCCACAGACATAAAATCAACTTTCAATC
>chr7.fa_sequenceloci77502505
GCAGGGCTGCTGTGCAGGTGAGAGATGGGACGGGGCGGGACAAAGCAGAGAGGGAGGGATCAGCTTTGGAAGGTAGCGGAGGCGAGAAATAGGACTGAGAT
>chr7.fa_sequenceloci77503080
CCCTTAGTCTATCCCTTACTTCTTCATGTGTTTACTCTCCTTTTTATGTCCTTCTTTCACAATTAAATGATTTATTCCTTGAAGACAGAAACTGTATTCTA
>chr7.fa_sequenceloci77503861
GAGGTTCATAGAAGTTAAGTGGCTCATCCAGAGATTGTCCAGTTTTATCCCCTTTAGATAACTTTTTAGTTTTTTTTTTAAGACAGGGTCTTGCTCCGTTG
>chr7.fa_sequenceloci77504167
TTGGCCTCCCAAAGTGCTGAGATTATAGGTGTGAGCCACCATGCTTGGCCTCTTTAGGTAACTTTTATCTTAAGCTCCTGTAAGGAGAGAAAAGGAGAGGT
>chr7.fa_sequenceloci77507754
CTCAGCCCAGGGTCAGGAAGGGGGCGCCCGATTCCACCCCTTTCTCAACCTTCCCTGGGTGGGTAAGGTCACCCCACACGGGTTCAGGTGGTGGTCCCTCG
>chr7.fa_sequenceloci77509317
CTTTCTAAGGCTGAAAGATGGTTCCATTAACATGGATACTGAGAGCATCCATGAGTACAGGAGACATGAGACATGGGCCTAAATTGCTCCTTCTGATCTCA
>chr7.fa_sequenceloci77509391
GGGCCTAAATTGCTCCTTCTGATCTCAAATCAGTAGTGTTATTTACTTTACCCTTTCTTCCTTGATTAATAAAGGAAGGTCCTTGAAGAGGTTTGCTGTTG
>chr7.fa_sequenceloci77509768
GGGCGTGAACTCCTCTGGGCTATTGTAGTACAGGGTTTAAGTCTGGCCTGTGAAGTCAAACTGCCCAGCTTCTAGTCCTTGATCGTGCTCCCTGACCAAGC
>chr7.fa_sequenceloci155616697
ACGCAGGGCTCCACAGAGGCTTGTATTTAGCTTTCCGTCCTAGAACTCCCAGTATTTAATGGTGATCCCAGATCTGGTCTATGACATTGCCTGGGGAACGT
>chr7.fa_sequenceloci155619603
CATATCACCATTCTAATAGGCGTGTGGTGGTTTTACTTTGCATTTCCAAACGGCTAATGATGTTGAACATCTTTTTATGGGTCTATTTGCCAACTGTATAT
>chr7.fa_sequenceloci155622372
ACAAAATCTCAAACTTTTCTGGACCAGTCCTTGCAAATGTGTCAGCAAAACTAAGCACTTTTGGAAATACTCCTAAGATGGCATTTCAGAAGAAAGGTGAC
>chr7.fa_sequenceloci155622674
GTAAATTCAGAGCAGTGGCATTAGCAATACAAGAACAATGTGAACTGTGATCGAATTAAATAGACCAGCACAACAAAACCTCAATCTTTCTGGGCCAATCC
>chr7.fa_sequenceloci155624020
GGATGATACTGGACCGTACCACATTCTGGGAACCACCACCTTACCCCAAGTACCCAGCATTCCTCCTATGTCCATCCTGGCTGCCTGTGGGTGAGGGTCCC
>chr7.fa_sequenceloci155625730
GCAGTCAGGAACGCGAGGACTCTGGCAGCCCAGCAGCCAGGAGGGCGTGATTGCCACACTTTGACCTCAGGCTTCTGCCTCCGCAACTGCAAGAACATGAA
>chr7.fa_sequenceloci155625854
GTTGGTGGTTCTTGGTTACGATAGCCCAAAAAAACTAATGCAAGCCCGAGTGGGGCATGTGGATTGGTTTCATGGAGATAGAGAGAGAGAGAGAGAGAGAG
>chr5.fa_sequenceloci2209561
CCGCGGGAGCATTCTCAAGGACGTGCTGAACCAGGTGTCCTCCCTGGGGTAGTGAGCCTGGCTCGCATAACATATTTATTCCACATTCCCATCTCACCCAG
>chr5.fa_sequenceloci2211719
AACGGGGAGCAGCATCATCTGAATTGTGATTTTTTAAAAAAATCAGCTCCCTAAGTATTGCTGCTGAGTGGCAAGACGTTTTTCTTGATAAGTCTGTGACA
>chr5.fa_sequenceloci2212405
TGCTGGGTAGGGGGCTTCCTCTCCTCCACAGGCTCTGAGTCCATCACTCCGTCCGTTTGAGCTTGGTCAATAAAGTTATCATGTAATTATCATCAACTGGT
>chr5.fa_sequenceloci2212807
GGGGACCCCATCCTGCCATGGTATTGTCGGATGCAGGGCACCTACAGTGAAGAAACTCTTCTGACGTTAACACGGAGAGCAAGCTGGAGACAGAACTGCTT
>chr5.fa_sequenceloci2213491
TATACTTGCATGCAATGTGTATGTCTGTTTATCCATCCACCTATCCATTTTTCTGTCCATCTGTCAGCCCACCCACCCAACCATTCATCCATCATCCACCC
>chr5.fa_sequenceloci2216077
TATGCTTTTTTAGAGATATTTTATCTATTTTTTGTGAACTGAATTGCTTCCTCCTTTGTATTTCCAAATGCTTACTCTTTTGACATAGGACAATTATTGAT
>chr5.fa_sequenceloci2216255
CTAGGACTCTACAACCCACAGGAGCGGTGATTCACTTGTCCCTCTGGACTTGCGGGTTCTTGCTCTGTATCCAGGCCAGGCGCTTGGCCGTTCTCAGACTG
>chr5.fa_sequenceloci2216327
AGGCCAGGCGCTTGGCCGTTCTCAGACTGTGTTCTCATCTCTAACATGGGGATGGCCTCCACTTAAAGGATGACTTGAGGGGTTTGAGGGGACAAAGGCTG
>chr5.fa_sequenceloci2216700
CAGGAGCACTGAGAAGCAGTGAAGGCGGAATCTGTCGGCTCTGGGCACCCTCCTGGGCGCCTTTCCGTCCCGACTGCAGGGTTGCATCCGAGGCCTCGCCT
>chr5.fa_sequenceloci2216878
GACCAGGCATTTTAGATGAGCCCTGAGTAATTTAACAATTTTATCTTTAAGACATAGGGTGACATTAGAGCTGGACTTCCATCTTTCCCCTGATGCTGGGA
>chr5.fa_sequenceloci2216977
GATAGCGATGGCTCTGCCAAGCTTGCTCTCCTGCTTTCTGGGCTCTGCCTCGCAGGACAGCTCTTCACCCAGGGAGGATACTCAGTTTAAGGAGCACCTGC
>chr5.fa_sequenceloci2217174
CCCCCGGGGTCCAGGGACCTTAACACCTGCAGGACCTCTGTGGCAGCCTCTGGCCCTCTGCTTCCTGCCCAGCGGCCAGGCGACTGTTTACTCAGAGCGTG
>chr5.fa_sequenceloci2217702
TAATTACTGCTTTCACAGAAGTTCTAGACACTTCTTTACAAGTGGCCTCAATCCCGGTCCACACACGTTTCTGCTGGGCTGAGTTCTCGTCTGCTTTTCAT
>chr5.fa_sequenceloci2217868
CAGCACACAACATCATGAGGAGACATCCACCCTGGCCTGAGGATCCCATTCGGATTAGAGATCAAGAGCCAGCCTGGAGGCAAGGCGTCTACGCTTGAGCC
>chr5.fa_sequenceloci2219397
AAGCCTGGCTCCTCATCTGATGGGCTGGATTTGCCCTGGTAAGATACTACCGAGGCTGGACCACAGGGAAGGAGGAACACAGCCCCTGACAACTGTGGGCA
>chr5.fa_sequenceloci2220475
AGGACCCACAAGACCACAGAAGAATAGACGCAGGTTGTTTTAAGTTGCCAGGTTGTGATAATTTGTTATGTAGCCAAATAATAAAAATAAAAATGAATGCA
>chr5.fa_sequenceloci2222536
TAGACAATTTATGTTTTCTCTTTGCAGGGAATAATAATAATAATAAAAAGACCCCAACAACTCTGTTTGAAATATGTAAAAGCAACTTAGCAGGTAATGCA
>chr5.fa_sequenceloci2223047
AGCAGCGCTGCCTCGGTGGGTGCGGGATGATGGATGGGCCGCTGCGGAGGAGAGGAGGGCGCGGCCGGGCTGGGAATTGGCTAAGTACTCCCGGGCGCCTG
>chr5.fa_sequenceloci2224213
CGTTGTTTGCAAGGAAGGGAGGTGTGGCTAATGGATTATCCTGCAGCTCGGGGTATGTGTGCATAATTAGCATCACCTCTTTTTAAGCATGACTGCGGCTG
>chr5.fa_sequenceloci2226676
CCTGTTGGCAATTGTGCTGGGGTTTCTCTGGAGCCCTGGAGTTGACGAATCGGGGGCCATGGCAGAGCAGGACTGTGCCTGAAATTATTCATCTTATCTGT
>chr5.fa_sequenceloci2227115
TCCTTAAAAATAAATCCTGTCTTGGCACTCATTCCTGTGAATTTTATGAGATGTGGAGTCATAATAACACTTTATTTTTGAATATCCACATTAACTTTTCC
>chr5.fa_sequenceloci2232719
GGGCCCCCACTCCACAGCTCTGGGTTTCCAGTTGACCGGGAGGCTCAGAAAATGCAGAGGACACCGACTTAGGTTTTAATTTACAAACTCAACCCTAACAG
>chr5.fa_sequenceloci2233108
TCGCCTGCACTCCGTTTGTGTTCCTGGGGCCTCATGAGGCTGCGGAGCCACGGAGAGACATCGGGAAATAATTACAGCCCCCCTTCCAGGAGCGGCTGCGC
>chr5.fa_sequenceloci2235854
GGATGGTAAATTTGTGAGAGCTGGTGTGTGGTGCCCATCCATGGACTTCACGCTACCTGAAGAAATAGTGGCTTAATAATTGGTTTCCTGTGACTTGTGGA
>chr5.fa_sequenceloci2240894
CAGAAAAGGAATTCAACAGCAGAGGAACAGAAAGAGGGGCCCTACACTGCGCCTGCCATCCTCATGGGCTTCGTTTCCAGCCAGGTTAGCAAGTCCCGCCC
>chr5.fa_sequenceloci2241576
GAAATCTACGGAACATGCTCTTTGCTTCTGGCTTTTTTGTTTTAACTCAGACTAATTCTTTTGACGTTTCCCCCATGTTGTCCCATGTTTCAATAGCTGGT
>chr5.fa_sequenceloci2243280
TGTATCTCTCCAGCTATTTCAGTCTTCCTCAATATCTCTATTTCCAGACAATTTTTTCTGTTATTGGTTTCTAATTTAATTATATTATGGTCAGAGAACAT
>chr5.fa_sequenceloci2243552
AGTTCGTAGGGCAATTGCAGCGATCCCTAACCTCTGTCTGTTCCTGATCCCTTTTCTCTGTTTTAATGCCGCGGAGTTTATGTAGATGGAAGCAGATGCTG
>chr5.fa_sequenceloci2243572
CGATCCCTAACCTCTGTCTGTTCCTGATCCCTTTTCTCTGTTTTAATGCCGCGGAGTTTATGTAGATGGAAGCAGATGCTGTAGTGTCCTGCACACTTTTT
>chr5.fa_sequenceloci131798704
ACTGCAGCCTGCCTTTTAGCCTTACCTCCTTTGCTCTTGCTCTCTGACCCCGTGTTCTGGCAACACTGGCCTGACTACACGCCGTATCACATACAACCAAC
>chr5.fa_sequenceloci131806351
GCAAGATGAGAGGGAGGTGTGGATGGACAGGTGGAGTGGGCCAGAGCCTGAGACCTTTGGCTACTGTCTGCGGAGTTTAGGCCTAATTCTGTAGACTTAAT
>chr5.fa_sequenceloci131812292
GCATCCAGAGTGATCCTGTTAAAATGTGAGTTACATCATGTCACTTCTCTGTAAAAAACCCTCTAGTGGCTCCTGTCTCAGAATCAGAGCCCAAGTTCACA
>chr5.fa_sequenceloci131813583
GCCAGTTGGTTGTGGGCCCACAGCATGGCCCTCTTGCCCTCACTTCCCTACCTCCCTCCGGGTCTCCCTTTCCTCACTTGCCCAGAAGTGCTGCCTGGCCC
>chr5.fa_sequenceloci131814494
TGGATTCAGCCTGAAGGGTTGAGATCTAGCTTAGTCTCTTAACCAACTTGGGAACTCAGGCAAGTAATGTGATCTCCCTGAACTTGTTTCCTGCCTGTAAA
>chr5.fa_sequenceloci131815036
GTCAGACCCCAGGGCTAGTGGCCAAGGAGATGCACCTCGGCGGTAACGCTAGAGCCCCACCAAGCATGTGTTTGTCCTCCCATCCCCTATGATTGGCACCT
>chr5.fa_sequenceloci131821185
GCCCAGAGCTGACTGTCATTACCCACAAACATAAACACCCTGAGTCTGGCCTTCTCCCCACCCTGCCGAGGTTGTCAGAGCCTCAGCACTGGCTCTGCCCT
>chr5.fa_sequenceloci157443186
AGTGAACGCATCATTTCATATGTAATCAGTATTCTTTGAGTCCCCAACATGTGTTAAAATAATTATCCTTCATGTCTGTTTGCTAGGTGCTGGGGATAAGA
>chr5.fa_sequenceloci157446315
AAAACAGAGCTGGAGCCCTGATGGTACCACACCCAAATCCTGCATCACTTCCGAATTTCACCTTGCCTGAGCCAGTGACATTCCTTATTGTTTAAGCCAGT
>chr5.fa_sequenceloci157451067
AAATAACATAATGTTATTGAGTTCTAACTAGAAACTGTGGTTTCTGGAAGGCCTCTGAATGCAAGGCCTTCTTTATCTCTGTTATAAAGAGATTTTAATAG
>chr5.fa_sequenceloci157459995
AGTGGCATTCTGGCTAAGCCAGACATTGCAGAACCACTTGAAGAGTCTAGTGTTGTGTTTCTAATGGTATGGCTCCTGGCCCCTGAACCAGTGGAACAGTG
>chr5.fa_sequenceloci157460897
CCATAAGGTTCTGATTGTAGCTTGACTATGTGCCAGACACTGTGTTAGGTGTTGACTCAATGGAGATAAATAAGACACATTCTTTGCCATTAAGAGGCTCA
>chr5.fa_sequenceloci157461063
CCATGGGGGGTACAGAGGAAGGACACTTCACTCTTCTTGGGAAGCAGAGCGAGGCAATGTGGAGGCATTGGGAGAATGGCATCGCATTGGAAGGCAATTAA
>chr5.fa_sequenceloci157461805
GTTCTGGCTTTAGCCATGAGGAAGGCTCCAGTACTATCTCTCCTGAGCCACTTGGCATTTTCTGAGCATGCAGTATACTTCCATCCTTGGCTAATATGATC
>chr5.fa_sequenceloci157474408
AGGAAATGTGCTGGAGGAGTCAGCATCCTGAAGTATACAGGTGCTTAAAGTGCTGAGGATGATGCTGGAAGGTAGTATGCAAAAAGGCAAGATCTTTATTT
>chr5.fa_sequenceloci157475032
TATCTTATCTCATTTAATCCTTGCCACAACCCTGTGAAGGACAGACTATCCTCTATATTCTATAATTCAGGAAAATGTTGCTCAGAGGTTAAATCATTTGC
>chr5.fa_sequenceloci157477854
CTAGTGGAGTCAGTCATCCATTTTCTTGCTTCATCTTCCAAAAGGTGATTGTGAAAGTGCTTATGAATTCAGTTGCGTATAGTGGCTGAGGAACATTTTAG
>chr5.fa_sequenceloci157477894
AAAGGTGATTGTGAAAGTGCTTATGAATTCAGTTGCGTATAGTGGCTGAGGAACATTTTAGTAAAAAATTGACATTACTTCTAAATTTGTGTATGTATTTT
>chr5.fa_sequenceloci157490484
TTTGTAACTTATAGAAACAAGTGTGTGTGTATGTGTTTGTGTCAGTGTAAGTACTTTAAAAAAGTATCACACACTATGTACTGTTTTGCAACCTGTTTCTC
>chr4.fa_sequenceloci173450519
CTAATACTGGTGAATTTGGATTTATTAATAGTTATCCTTTAAGAAATTACTCTAATTGAAGGCCTTTCTACATCCCAGGAGGATCTCTTCATTCAAAAATT
>chr4.fa_sequenceloci173451096
AATTACATAATAAATGGCATATGTTCTTATAAGGCATTTGTGGTCACTCATGATGAAATTAAGATGGCAATTGTTATAGAAACTTTTAAATATGATTATAT
>chr4.fa_sequenceloci173451525
ACAAAACATTTTGCATAAATTAAACTGAAATAGATTAAACACAAGAATGCACATAGTAATCACAGCATAATACATTTCCTTAAACTTTTTTTTTAAATTGA
