# Supplementary material for: LDsplit: screening for cis-regulatory motifs stimulating meiotic recombination hotspots by analysis of DNA sequence polymorphisms
Source: BMC Bioinformatics. 2014 Feb 17;15:48. doi: 10.1186/1471-2105-15-48 (PMC3936957; doi:10.1186/1471-2105-15-48)
Supplement: Additional file 3 — DNA sequences for motif finding. Additional file 3 is a zip file containing 4 FASTA files and one excel file. The file of “Positive_Group.FASTA” contains 332 DNA sequences each of length 101 bases extended from 332 SNPs with significant associations with proximal hotspots reported by LDsplit from the 70 SNP windows studied in the paper. Each of the rest three FASTA files (i.e. “Negative_Group_1.FASTA”, “Negative_Group_2.FASTA” and “Negative_Group_3.FASTA”) contains 101-base DNA sequences from the three groups of randomly selected SNPs. The excel file “Positive_SNP_info.xlsx” contains information of the 332 SNPs (e.g. chromosome numbers, physical locations, rs numbers, and the flanking 101 DNA sequences). [file 1471-2105-15-48-S3.zip › Positive_SNP_info.xlsx]

## Sheet: Sheet1
RS_NUM	CHROMOSOME	PHYSICAL LOCATION	SNP_ALLELE_0	SNP_ALLELE_1	DNA_SEQUENCE_(101Base)
rs1530172	chr1	112583938	C	T	CTGTGTGCAGGGTGGACCGCAGGCGCAGGGAGTGGGGTGCTGGAGCTGTCTAGGGGAGGCTTGTGATCCACACATCTTTCACCGCCCCACACAAAACAGAA
rs9429670	chr1	112586049	G	T	ggcgtgactgggaggcgcattatacctttggccacatagaaagggaaatgggttgtcactgaagagtttgaggcagagaaatgacatgacctgacatgcat
rs1078317	chr1	112590925	G	T	CCTGAATGGAATTTGTAGATAAAAATACTATTTAGGAAAATGGTGAAAAAGAAGAAAAACTATTTAACATTTGTACTTCCTACACATAGACAAAGAAGAGG
rs9429671	chr1	112592089	C	T	tttcagatgagaggatgagtctcctattataaggaaatcgccttaagtcacccagctaataagtgggtgatctgggattcaaaccaaagtccttgtgactc
rs7520729	chr1	112592631	A	G	CCTCGGGCTGCCCTGCCACAGGCCGCTCATGGACAATCAGCAGGCTTTAGATCTGGAGCCCACTTGAAGCTGCCCTAGACCCCAAAAGAAGAAGGACACTG
rs12021846	chr1	112592914	C	G	TACTCAGGTCACAATGGGACTCACTCCCCTTCCCCTGCTGTCCTCTCAGCCCTCCAGGAGCCTCAGCTGCAGAGCCAGCATCATGTGCTATGCAGACTGAG
rs12040396	chr1	112593276	C	T	catgtggttggttcaaggcagaactctggctggacccagggctcttgcattcctgatcagtgttacccctttcagAGGGATGCTTGTCAAGTTCTGGGAGC
rs1561584	chr1	112594165	C	T	ATGCCCAGGGAACCATGAATCCCGCCTGGGATCCAGGTCTGTGTGCTCCTCCCTGGTCTGCAGGCAAAACCAGCAACCCACCTGCTGCATCAAGCTGGTCC
rs1561583	chr1	112594372	A	G	gctgggcactgtaagataccttacacacaccagcttattccataaagcccaacgaagtagatgttaatctctttacttaccagtgaggaaataatggctca
rs11102439	chr1	112594612	A	C	GTCCCCTGTCTCTCCAGGACCACCTCGCCTCTGATCACATGTCCCCTCTAACCCCCGAACACTTCCCTCCTTTATAAAATAGTGTAGACCAATGGGTGAGT
rs11102441	chr1	112594830	G	T	TAAATGGGCCAGCCTGTGACCTCTTCCACCCATTTCCTGAGCCTGGGCCTGAGAGTTAGAGTGTTGCCCTTGGCTTTCAAGAGTACCTAATAACatcatga
rs11102442	chr1	112595326	C	T	CCACCTCTCAGAAGGCCTCTCACCAGAGCTGTCCCCTCCCTTGCCCTACATCCTTACCCATGCGGACTGCTGGATGAAGCCACTGCTTCCTGCCTCAGGTA
rs1561581	chr1	112595625	A	G	AGCTTGTGTATTACCAGACAAGATGCCAGTTCATTTGGAAGTTCTTGCTCGCAGACTCAGATTTTTGATCCTTGGATGGATTTTAGTGATGTTTCAAATTT
rs11102443	chr1	112596427	C	T	ATGACTGTGGAATTTCCAAACCTTTCAGTGAGGGCAAGGAGAGCCACCCTTTTATCTCATCCCCGCCCTCCCTGCCAGCCACTTGCCACCCCCATTTACAT
rs10857947	chr1	112598726	A	G	AGGAGGTCTATCATTTGGCAGGGGAAAAAAAAAATGAATAAAATATAGAGGAGGAAGGGAGAAAGGATCTTGTTTCCTATATCTAAAAATGCACCCACAAG
rs12022483	chr1	112598831	C	G	AGCTTAAAAACCTGTGTGAGCTGTTCAAAACAGACAAAAACTCTGCTTAGCTGTGATGGGCTGGGCTGGACTAAGAAGACACATTTCTAAAACATCAAAAG
rs4317804	chr1	112601054	C	T	GCCAGATACCTATAGTCTGTAGGGTTCTTAAGGACTTTTAACAATTACATTCTCAGAATCCTGCATCCTTTTTCTAAGTATATTGCCTTGAATAATTAACA
rs9429469	chr1	112622716	A	G	atgtttatgtatttcaacaaatgttatgctccattttttccatttgcctcgtgttttcatgtaggatatgttcattgtgattaggttcacaatttattcta
rs185568	chr3	37535601	C	T	attacaggcgtgagccaccacacTGGCCTACTTTTTTTTTTTTTTTTTCCCGCTGAGGGATCTTGTCCCCAAATTAATGCTTGAACAATCAACAACCAATA
rs155524	chr3	37537145	A	G	CATAGTCTGAGGGGCATTTATCTATCCAGACCATCCTCTTTTCATTAGAAGTACATAACAGGAGATTAATAAACTTCGGTGATTCAGCCCACAAGGCAGGA
rs155525	chr3	37538717	A	G	TTGAAAACAAAGCATTTCTCTTGTCCTCCACAGTGAGGACATCAGGAAGTGAGCCTCCCCTGGGGGACCATGCAGATAAAGGCAGAAGGAGTAGGTCAGAC
rs1366068	chr3	37543958	A	G	GGTTAAATTTGCCTCCCTAAAATTCTGCTTCTCAGTCTTGTGtcttttatatagcaaccctttagtatctgaagggggcaattgtgtcccccaagtggtga
rs559715	chr3	37545403	G	T	ccacaataaagaatacttctgtcaccccagagagtttccttgtgcctctggctggtcatacccctctcctgatagacaaccactgttctgacttctatcac
rs525731	chr3	37546831	A	G	TTAGATTTTGAGTTACTTTAGGTTTTGGGTGGGACTAGAAAAGCAGGGAGGGCTAGGAGACCACGCATGTGCAAGCACACATAGATATATATTGCCCATCG
rs267569	chr3	37548234	C	T	GCTTTGGACACTCGTGGTTTTCAGTCTCCTAGGCTGGAGTAAAATTTGTACTTATTTAACAAGGGTGTTTGCACATTTATTATGGGAACGAGAGGATGAAT
rs267567	chr3	37549028	A	G	TTAGAGGTAAAAGGGTCTCTTTGTGAGGCCTGGAGGGGAGAAGGTTGAGCGGTAGCTTAGGTGAATGCTGCCTGAGCAGATGTCTGCAGTGGGAGCAGAAT
rs267566	chr3	37549186	A	T	CATTCATCAAGCACTGGGAGATGGTCCATGGCAGGGAGGAGAGTATGGCTATTTATTGAGTTTCATTTGGTCATAAGACTGGGCAGGTTGATTTCTTCTGC
rs267564	chr3	37549441	A	C	TTGAGGGAATCCCTGAGTATGCATCTATTTCTTGAATCATGGCATCTGCTATAGGAAATCCTCTTAAATGTATTCTTATCTCCCTAATAAAATGGAAATTG
rs267561	chr3	37549955	A	G	CTGCCTGAACGTCACCACCTGCTTCAGCTTCCATGGCAAACACGTTCCAGGAGAGATTGGTAATGAGCCACCAAGTCAGGGCTCAGGATACCCGTTTAGCT
rs267560	chr3	37550043	A	G	TACCCGTTTAGCTGGAGTGGGCTAGTGGGATATTTCCGATGTTCCCTGTCGCTGTTCCTCCCAGCTGGTTTTGCAGGCAGCAGGCACACAGGCTGGACATC
rs267559	chr3	37550274	C	T	GAAGCCTCATTGGACCACAGGTCCTATGGGACTGGTGGAGATATAGTGCCCGGAGCCTGGCCCTTAGGGAACATTCGAGCAGTTAGAAAGCAGAAGTGACA
rs267558	chr3	37550540	G	T	TGAAAAGAGGCAGGCATTGTCCTGACAGCTGGTAACTGTCCCTGCCATTTTTCTGGCTGGGGAAAATCAACTTGCTAGCCCAGCTCTAGAGACTGGATTAA
rs182070	chr3	37550974	C	G	caagagccccacaagattcctgtgcacatttaagtttgagaagcaCTGCTGTGGAGCACACATGTGTGCACACACGCCCACTCATGCAGAAATATTTACGT
rs267556	chr3	37551143	G	T	GTCTCATTGGCAATTTCTCTTGATCTTCAGGTATATTGAATAAGCTCAACTATTAAACATATTTATTTTATCATTTTTTAAAAAGAGCTTAGAAATTTCAA
rs267555	chr3	37551605	G	T	AAGAATGAGAACTATTCTAGAACTCTCAAAAAGGGCAAACGAGTAATAGTTTCTGTGTATGttcatttgacacatgcttattatgtatccacatgtgccag
rs267554	chr3	37551989	C	T	GCTCTTTCTGGGGCCCCATCTAGCATGAGCCTTTCACAGACTGCTAAGCATAATTAGAATGAAGGTCTAGGCTTAGCCATAGCCCCAGAAGTGTTGGGGTA
rs267549	chr3	37552639	C	T	CTTCAGATGGAGGAAAGATGGGCACTTCCAGGACACAGATACCCTCCACTTCCATCCAAGCTCAGCAGAGGGTGCTGGCCAACTCTGTCATCTCCAGGCCT
rs267546	chr3	37553858	C	T	gggaggaaggagcgagttcctttgccctctccagccttgcaggctccctccgatgctccatattagcagagcctcacagcaagcctctggcaaaacaagtg
rs10066294	chr5	54142489	A	G	GAAAGTCAGCTTCTGGCTTGGGTGGACTTGCTCTTTTGGTTTGGCCAAACGACAAAGGTAAAATTATCAGCCAGTGATTCAGAGTCATCATGAATGTATGT
rs7733091	chr5	54153519	A	G	tgagccttagggcctctgatgggaagctctgagaacccagcagctctcccggtattcctgccccaaaggcacaacctaaatagatctgatcataaggaaac
rs10042288	chr5	54156103	A	C	CTATTGCATATCAGTGTTCAAAAAAATGCAGGCCCTGGGCATTTCTAGGTCTTTCAAGAAAGCTAAGTTCTCACCAGCCAATTCCTTACTGGAACATCAGA
rs10042495	chr5	54156821	C	T	GACTAGTGCCCTTTTTTGGTCTGGCCTGAAAACAACATAGTCACTATTGGCCAGGGCTTGTCCAGACTTGTAATGACTCAAATACATGGCTCATTTTATGT
rs10058862	chr5	54158338	A	G	GCTAAACAAAGTGGGGCTGAGTTAAGTCCCAGGAATAATTTCCCTTAGTGGGAGTGGATAGAAGAGGCATTTTGGAAAACCTAGGTTCCAAAATGGTGTTA
rs12515327	chr5	54162157	A	G	TTTCCATTCATTAAATTACTGTAGCACATTAGGGTAAGCACAGTGTCCTAGAAAATTGCCTTCGCCTGTGAAACTCGACTTTCAGCTATTAGGAGAGGAAA
rs4242047	chr5	54163738	C	T	TAATCCTTTTTTTCCTCTTCTGGGTGCATCTGTGAGCTAGAGAATTCATACCTCCCTTTTCGGCATCACATTCAGAGCTTTAACTAGTCATGACCAGTTCT
rs4565175	chr5	54174232	G	T	tgttttcacagaatcctttggcttctgtatcaggaatagactctgggaggtacaaggtagaggcagagagaccagttaggaggtgactacaataattccag
rs13183019	chr5	54175147	C	T	ACCATAAAGTAATTatacataaataaatacccacatactccacatatatacacatgcgcatgcacacacacacgaacttacacTGCCAAACCAATGTTTAA
rs3935814	chr5	54176330	A	G	CCCAGTGCTTGGTAATGGAAACTTCAGGCAGATGAGGAGAAGGAAAACAAAGACCCCCAATTTGAATTCAGATTTTAAAGTGATCCAAAGCCCAAAAAAGA
rs4446420	chr5	54179362	A	G	TTTTCTTGGAATATTTAAAATTTCATAATGTGTTATTTTTCTTCCTTCATAACTTTGGGCCACAACAGCAGTATATAAAGTGGATCAGTCAGGTTTGCAGA
rs4865879	chr5	54196102	C	T	cctaagaaagataaaattcaaggaaatctgatcatcttttctttcaaatacttaaaaagctttcatgaaaggatgggtatgatttattctgtaccagaata
rs290233	chr9	92615497	G	T	CTCGCCCAGAAGGGCCCCTGGACTCATCGCCTGCCCCCATGTTTACACTTTTTAATAAAATCTCTAGAATTGTGGCTTAGACCTGTAAACATCCAGTTCCA
rs4744505	chr9	92619818	A	G	TTTTGGGACATTTTTCTCATGAAAGTCCTTTGCCATTTGTTTCTCCTGTTACTTCTCTTCTTTAATTATTTCAGCATCATTGTACAAATCCAAGGTAGGAT
rs10993707	chr9	92645090	C	T	TTACAACCATGATTGAGAGGGAATACTCTCCATGTTAAATATGCATTGGCCGCCTTTCTTTTTGCTTCTGAAATGTATTTATTTACTGCAAGCAGTGTCTC
rs10761394	chr9	92645282	A	G	TCTGGAGAAGCGGGGAGAAGACAGCCTATGGGCCCCAGGCCTCGGGAGCCAGGGAGGGTGTCACTCTTCATGTCTCAGGCAGTGGCTTGTTGCTATCATAG
rs7855964	chr9	92645924	A	G	CCACTTTGAAAGGGTTTGAGTGGTTTTAGCAAACGTTCCCTGCCACGTGGGGTCCTCACCAAAGTTCTCTGTCTCTGTCTTGCCCAGGTGGACACCTGCGC
rs2259147	chr9	92648523	C	T	ACAGCGATGCAGCCTCATGGTTTGGCAATTGGTGAATCCCCAGCCGACTTCGTAAACTTTTCCTAGATTTAGAAGCGTTTTCTCTGCCTGTCCATCTATTC
rs2035073	chr9	92649240	A	G	GCCATGACTTTTGCTCTCTCCTTCCTTTCTGGGAGATGTATATAAACCCCATGCAGAAGGCTGGGAGGTGCAGCTCTTGTTTGATGAACATGCCTTGTTCC
rs2387337	chr9	92649594	C	T	TTTATATTGCAGTTGTCCAGTTATCACCCCATAATTGCCAACCTCCCAGATAATAGCTTCCAAGGCTTTCTCCCTTGTGTTGTCCACAGCTCAGTCCCACA
rs1993704	chr9	92649953	C	T	CCGCACAGCACATGTGGTCATCACTGATGTAGCTTTTCTTCTCTCTTCAGTGCTCTTTCTCCATCATGAGCACCAGGAAAGTCTCCTTGTCAGGGTATCTT
rs10993711	chr9	92651558	C	T	TTGTCACCTAAATCAATGAATTGTTTGGATCCATTCTCCATCTCCCAGCTCGTTTTTGCTTTCCACTTCCTGACATGTAGTAATACCACTGTAGTTCTGTA
rs11787549	chr9	95720249	A	G	TACTCCCTAACCTTCTGCCCCACCACCCCCACTCCCGCCCCTGACTTGCCGAAGGAGCCAACAGCTTTTACCAGGCATGAAAATCAAGACCTGGGAGGGGT
rs11791598	chr9	95720435	A	C	CTGAGAGCCGACCACGACTCCTCGGCCACCCGCCTCCTCCCCTCAATGACCGTTGGTGCTGAGACAGGTGACATCTTGTGCTCCAGGGCCTGGGCTTCCTG
rs4743937	chr9	95721076	A	G	ctaacttgcatgGACCCCCAAGGGAGCCTGGCTCCCACCGAAACGTTACTATCTCCAGGGCTTGTGTCATTGATGCTGTCTCAATAGGCCCTGGCCTGACT
rs4744303	chr9	95739110	A	G	aagccaggcaggcatttcagCAATGTGTCAATGATGTGGTTGGCCAAGGGAGGATAGGGGTATGCTGTGAGTGAAGCACCAGAGACTGAAGTAAGCATGTT
rs2736565	chr11	5332395	A	G	AGAGCTCTGGGCTCCCGATGGTCCCTGAACAACATATCAACAGTAGGGTCGAAGACCTCACCCCTCCTCATGATCCTCCCCACTTCCTCCCGCCCCTCCAC
rs2647598	chr11	5332852	C	T	GCTCTGGGAGGATATCCACAAAAAACTCATGGATGCATCCTTGCTAACACTGGAAAACTACCTGGACCAATTTCCTGACTTGAAGAATCACATCACCAAGT
rs2647599	chr11	5332916	G	T	GACCAATTTCCTGACTTGAAGAATCACATCACCAAGTGCAGCAGGAAGCTTACGGACTATGACAGTGCCTGCCCACCTCCATCGGGCTCAACAGAGCTTCA
rs2647600	chr11	5333026	A	G	ATAGGAGCCTCTGTCTAAGGCAGAAGTAGAATTTCAGAAAGCATAGAGAAAGTTTGAAGAGTTTAATGGTGACTTACAAGAAAAGTTACCATTATTATAGT
rs2736561	chr11	5333044	G	T	GGCAGAAGTAGAATTTCAGAAAGCATAGAGAAAGTTTGAAGAGTTTAATGGTGACTTACAAGAAAAGTTACCATTATTATAGTCAAGACGAATTGGATTTT
rs2736560	chr11	5333374	C	T	AAGTGAAACACTAGCACCTGCTTCTCCTATGCCAGCATGACCTGAGTCACTCTTGCAGTCCTGTATCTGTCTAAAGTCACTTGACAAAGGAACTGCAGCAG
rs2647601	chr11	5333432	A	G	TCCTGTATCTGTCTAAAGTCACTTGACAAAGGAACTGCAGCAGGAAAAATATCATCTTCACAGACTGTCCTAAAGTAAGATAGGTGATGTGTACTGTATCC
rs4910762	chr11	5333654	A	G	GGTAGCAAAATTTTCTTAAAGGATCAATGTAATGCCCTGCTCTGATTCCTGTAGTGACATAGGCGTCAATATACAGACAAGGTCCTGGAAGTTCTTTTAAA
rs2467229	chr11	5338992	C	G	ataataataaaagaaaGAAAGAAAGAAATCTGCTGCAAAAAGGCCATCCTCCCTACATTTTCTTTTCTACCCCTATGTGATGCTTAAAATAAATCTTATTT
rs2736557	chr11	5339167	G	T	CCTCAGGCTGGGAGAATAAAGAAGGAGGGAGGAGAGAGGAGTGGGCCGTAGGGAGGAGTTTCTGAAACTAATTTTCTTTGCAGCTTGGCTTCTGAGTATAG
rs17270517	chr11	5339410	A	G	GCAGTAGACGGTTGGCTTATCAGAGATTGCAGAGAGGGAAATGCAGTAATGTATCAGTCAAGATGTGATGGGGTATAAGAATCTATCATCCCAAAGACTCC
rs2736555	chr11	5339591	A	G	ATTCCCTAGCAGAGTGATCTAGTTAGGAAAAAATCAAGTTGAAAATCCACGGGAATACAGAATGATATCTCTGGTGTAGTTCCAGACTCTGGTTTGGATTA
rs715792	chr11	5339696	C	T	TTTCCTTTGTTGCTCTCTTCGGGCTGCATAAACCAGCTTCCTCTTTGCCTCTATGTGTTCTACCAAGTACTTACTCCCAAAAAAGATGAAGTTAGAGTGAG
rs1216190	chr11	99705627	A	G	gactcacatcacaggactctttgcagacagcctccaatgccagccagaataccagtagccctgctgggtggctggacccagaagagcaaaaacaataacta
rs1216189	chr11	99705825	A	G	ttaatcccagatcttccctctaacatagtctacccaaatgagaaagacccggaaaaaacaattctggtaatatgacaaaacaaggttctttaacaccccca
rs12272332	chr11	99706049	C	T	caacttaaagtattcaaaaacatgatacagaatgtgaaggagaaattcttcagtgaaatacacagcacaaatttaaaaaaatcacaacttctggaaatcaa
rs539487	chr11	99711054	A	G	ggattttgataacatgggaggctgcgcatgtgtagtgggcagggagattcaggagatctctgtaccttcctttcaattttgctgtgactctaaaatggctc
rs1944174	chr11	99713366	C	G	GCCCTCAGCAGAGAGAGCACCTATCAGCAATCCAGGGAAGAGTGAAGCAGCCTCCCTGTGGCCCAAAATCAGGTGTTGAATGTGATTAAGTCTTACCCAAG
rs540267	chr11	99715533	A	G	tattcagaaagaacaaataaggagagaatgggcaaaaaaggaatagaagtgctcacttcaggccatgggtttcaggcttctcagcttgaaggtgcagtttc
rs13377477	chr11	99715637	A	G	ggggacccatttctgtctgcctagaatttctctgcctccttcctctatcaACAGTAAGGAAGTAGATGGGAGAAAGCTACTCTTTGTTGCACTGATATGTA
rs12289431	chr11	99716242	G	T	TGCTGTAGTGCTGCAATTTACACAGATGCAAAGCAGACAGTGATTAGGAATGTGTTTTGGCCTTATTAGTAAGACCTGTTAATTGGGTGATATAGGAGTGA
rs2155012	chr11	99717480	G	T	AGAATTTAGGCAGAGAATTCTGGCATATTCTTCCAGGAGACTAACTTTGCTGGCAGCTGACAAATATGGGACCATTTCGTTTTAGTGGAAAGTCTTTCTAT
rs1216162	chr11	99718864	A	C	attttagttcaaatcctagttgagtaatttaagtaagttgtttaaactttatcagttttattttcttaacttcacaaatggcagaaatagcaataataata
rs1442450	chr11	99719901	C	T	ATAGGGACACAGGACACTAATCATTTCTCTTCCCACAAGGTAGTTTGAGGCGGGCTTGACCCATTAAAACTGAACTTGCCCCTAGGATTCTTGGAACATTT
rs482851	chr11	99721701	A	T	ATTTAGGTGAACATTAAGCAGTACCTAGTGGTGAAACTTTCCACTGATTTTTTTTTGAGATTGTCTATGAGATGCTGGGCTTCTTGGAATTTTGTTTAAGA
rs1228238	chr11	99722645	A	T	AACCCCTTCACCAAATATCTCCCCTCACCCATATCTACTTTCTACCTGTTAACAGAGCTAGGGCAAATAGAAGGAAATCAGGCCCAAAGTTTACTAGTTAT
rs11223726	chr11	99723164	C	G	TCAGTTGAGATTCCAGATTCCTGAGATATATGTACACTTGGGTTGATACTGTTTTACATACCCACTAGAACTTTGAAGCCCATCCCTGTATTTCTCTAGCT
rs10891880	chr11	115044657	C	T	catgaatttgctttttcaaggtgacacagccaataatgagagtgagtgtgctaacctggtgtttctcagacctatgcgcttgccaccagaccatacagctc
rs1784994	chr11	115045005	C	G	AGCTGGGATTTGTGGTGGTGAGATCCTATAACGTTTTcagagaggagtgggtgtaatgtgatcattactactcttgatttaagaagaagcgtacagatttt
rs885323	chr11	115046419	C	T	AGGGGGACTCAGCCTGGAGCCCCCAGCCCCCATACTGCCTGTTGGTTACACTGTGGCTGCTGCTGCCACCACTGGCATACGTTCAGATGGTTCCCTGAGTT
rs1784992	chr11	115046978	A	G	TGCCTCATCTATCATATGCACTTGGTGGGTGGCCTTCCCCATCCTGTGACGTAAGCATCCCACATGATCCTAATCCTCCTCTGTCACCTGTCCTAGTACAG
rs1784991	chr11	115047105	A	G	gtcagacagacaggggcttgaagcctggcccagctgcatgctaccatgtggccgggcatgttactttaacctctttaaacttgagcttcctcgttggtgaa
rs1616116	chr11	115050181	A	G	ATCCCCTCGGATTGACATGGGGTGTACGAGGTGGGGGGTGGGGGTAACAAGGCAGGTGGTGTCGCCAATTAGTGCTTCCCTCCCCTAGGGGATGTGTGAGG
rs1612635	chr11	115050566	C	T	CATGAAAATAACGGCACAACACAGGAGCAGGGGTTCCGGGGAGCGAGCGGCTTGCGTACACACACAGCGTCTGTCACTCTGGGTGTGGCAGGGCGTTTGCA
rs1698205	chr11	115051956	C	T	GTTCTTCTTGAATCTGAAAACAAAACCATGAAAGTACTTCTCCCTTATCCCTCCCTCTCCAATCACCCAATCTGAGGCACTTTATTTGAGAGGGGGCTTGG
rs1784986	chr11	115051978	C	T	AAACCATGAAAGTACTTCTCCCTTATCCCTCCCTCTCCAATCACCCAATCTGAGGCACTTTATTTGAGAGGGGGCTTGGGTTGAGGAAGGGGGATTCCTAT
rs905247	chr11	115052168	C	T	CTTTCTCCTGCTTGAGGAACATAGACATAAAGCTGTTCTTGTGGAATTCACACAAACACTTGATTTCCCCAGAACCCTCTTGCATCCTGAGATGCACTGCC
rs1784983	chr11	115053133	A	G	tgcatgaaCACAACCATATTTTAAATTTCCACTTCCTCAACCACAGAGTAAAGTCGACAAAGAAGAGAGAGACCATTAAGTAGCAGAGCAGACTCTCCTAT
rs867272	chr11	115053740	C	T	tgccctacatgtgagaaacaggtccaaagaggctaaataactcactcaagtttggacacctagtaagtggcaaagccggcatcctgaagcctcctttttcc
rs1784977	chr11	115056133	C	T	AACTGCTGGGGTTTTTGCCGAGGAAGCAGAATTTTGGTGGTGGAGTGTGATATTCTCCTCTCAGAAATAATACCTTTCATTTAAGGTAAGAGAGGAGATTT
rs1698202	chr11	115060725	A	T	gtctggaGAATCTCCagcatttatagacagtttctcagaagaagacgtatatgtggccaaaagcatatggaaaacgttcactctcactaatcattagggaa
rs1784973	chr11	115063177	A	G	CTGGATCTGAACCCTATCCATGAACTCCACCCAGCATCCTCTCATCTCTAGGAAGATCTAGGACATGGTTCTCTAGTAGGACAGAGTTCAGCCAAGGACCC
rs1393273	chr11	115065394	A	G	GACTCTAGGTCCAGGGACAGTGTGCTTGCACCCTAGGGTGTGGCTGACACGGAAACTGCTCAGATTTGGGCTGAAGAAGAAAGCACTTTTAGAATCACAGG
rs1698144	chr11	115065576	C	G	GAAGGTGGCCCTGGTGAACTAGCTCCCTGAGTCTGAGAATCAGAGTCCATCTGAAGCTTGGAATTCAATTGCTCCAACAATGGGGTTCCTTGGGGTAGGCT
rs11820810	chr11	120051298	A	G	GGTCTGGAGTTCACATTCAAGTCTTCATAGCCTAGTCTggcctggatccaaaatttgtgtgcctgaatcccacttactagctaagtgcttgtaggcaaatt
rs7116106	chr11	120061228	G	T	catcacctaagagagtgtgaaaatccaaaatctccagtcctatcccagaggtactaaatcagtgtctgcattttcatcaaatccccaggtgattctcatgt
rs4445646	chr11	120061551	C	T	GGGGCAGGCCGGCTTTTTCTCCATGCACACACCTGGACCTAGGCATTCTTTTCCCTATCAAACTCATTTTTTTGAAGACCACCaacccaatggcattttct
rs7106140	chr11	120061767	G	T	ctcttattgctaacaactcctttcttgtctcttttgctgatgattcttctGCCCTAAGCCCTTTGTGCCTCCCTCACCCTTTCTGGGCAATCTTGTGCCCT
rs7105943	chr11	120061820	A	C	CTAAGCCCTTTGTGCCTCCCTCACCCTTTCTGGGCAATCTTGTGCCCTCCCTGGAAGTAAACAACTTCCAAATCATCTGCAGCGCTACCTCTCTCCAACTC
rs7106261	chr11	120061851	A	G	GGGCAATCTTGTGCCCTCCCTGGAAGTAAACAACTTCCAAATCATCTGCAGCGCTACCTCTCTCCAACTCCAGCTGTGCGCAGAGTTCAACATGTGTTGAT
rs7122193	chr11	120061907	C	T	CCTCTCTCCAACTCCAGCTGTGCGCAGAGTTCAACATGTGTTGATCTACTTAGGCTGTAGATTTCagctgagggatgttgggtaaattaatttacttttga
rs7126415	chr11	120071745	C	G	TGCAGAGGCCTGGCAGGTTGGCAGTTGGAGCCGCCATGCAGATAACTGAGGGCAGCCAAGGACCCAACTGAGTGCAGCCTCTGGAAGGAGCAATTGAAGGG
rs4776469	chr15	67779288	C	G	tcctgctctacctggatcactgccttgagctgggtggaaaggtcagtagacaaatgtatccacctggctttctaacgtagacccaggttgttgatggcatc
rs17374222	chr15	67782398	A	C	atgatttccatttggaggatggagaaccgaggctcaggacctcgcccgtgcagccaagaggagacaaagatggctaggtctggttcccaagcctaaagacc
rs4776475	chr15	67809814	A	G	GAAAGACTCTGTGCGGACTGTACAGAGCTGCTGGGCCACAGAGCTTGTCAGTGGACAAACTCCTGTTACCAAAGAGTAAGAGTACTGTTACATGAAATGTG
rs17315418	chr15	67815887	A	G	GGGCAGGAGGTGGACAGCAGGGTGATGGGTATCAGGGAGACCTTACCTCCGTCAGCTAAAGAGCATCTACTGTCCACCATGGTAGCCAGCACTGTATAACA
rs11072114	chr15	67822459	C	T	AGCTTCAACCTCCATAGCCTGCAGCtgagcccctactatgtgccaggcacttaatccttcgaaacctcacaactccatacagtaggagagactgcccttgt
rs11072115	chr15	67822469	G	T	TCCATAGCCTGCAGCtgagcccctactatgtgccaggcacttaatccttcgaaacctcacaactccatacagtaggagagactgcccttgttttaaggaca
rs7181030	chr15	67833557	C	G	GAGGAAgactctggcattctgtcatctgctgtgttggtttaaatgccccagcccagttgcctcatcttttaaaaaggataataattagcaccaatgtcaca
rs8037547	chr15	67835908	A	T	caaggcctctgatcctcatttttcctatatgaaaatCTTCTCTGCCTCCCTTAAAGGGCCATGAGGATTACGCTGGACAGTGCTCTGTCCGTGACAAAGGG
rs6494826	chr15	67836165	A	G	AGCTTCTCTCCAGTTTTCCTGGGCACATATGTTTCCATTGGTTGAGCTGTGTGTGCTTACTGAGGGCTATTTGTATTTCTTCTCAACCTGTACCTGTTACT
rs11072116	chr15	67838046	C	G	TCCAGATCACTCCAAGAAGGTGGCTTCAGATGATGAACATGTGGACTTAGGCTGGCATGCTGGGAGTTCTTCAGGAGGGCCTCCAAATGCATCATTCCTCT
rs9788746	chr15	67841157	A	G	actactgtgaaaagcgctgtgaagggaaatactgaggtgtgtaataggagaaagtgacctagtctgggaagatggtcaatgaaagcAGGAACTTACGCTAA
rs12905100	chr15	72388866	A	G	CTTGGTGGACCAGGGGTGGTCTGGATCACAGAGGTGTTTACCTCCTACTCGGCTCCCAGCCAGCACCTACAGGAAcctcagtctctttagctgggaaaggg
rs2930291	chr15	72391887	A	G	CAGGCTTTGTCAATAATTGTGCTACCGGCTGCAGATCCAGCGAGACATCGGTAAGTGCTCGTTACAGCTTCTCCCTGCTCCCTGCCCTGCCCCCGCACCAC
rs900801	chr15	72393684	A	G	catcgactagaatacaagctacttggggacagagaccccaagccttggccacatctgtgtctccagtgcccaccacagggcctggcCAAGTGGGCCTGCCA
rs900799	chr15	72394559	G	T	CTCCAGGAGATGGGATGTGGGCTCAGTGGAGGCCGTTGCAGGGGACCAGGGAGGCATCTGGACCTTCTGGCTAGGCCAGCTTCAAGCTCGAGTTGCGGGGA
rs12906092	chr15	72396136	G	T	GCCTCCCTTTCATTTCCCTGGAGGGGTGCTAGACCCTCCAGAGCCCCTCATGAGAGTTGCACAGAGGAGGGAGTaatatttctggagccactcttatatgc
rs4887134	chr15	72397332	A	T	tttttttttttttttttttttttGCTTCCCAGTGAGTTTCTTTCAAAAACATCCACCCATGTCTCCGCTGAACTAAAGAGAAAGGAATTTGTCCAGAGCAT
rs2899825	chr15	72397453	A	G	GTCCCCAGGGACCAGGCGTGGGGCCCTAAGCCACACTGCAGCTGCAGGGAGGAGAGTGAGCCCAGCTTGTGCTGCTGCGGGGTGGGGAGGACTCCTGAGGG
rs2959011	chr15	72398834	A	T	TAACCAGGGAGGATTCTGGCAGGAGGTGACCAGTGGGGAAGGGTTCTTTGAGGAAGAGTGAACAGGGCCTGTGAGACCAGGACTGGGGCCTGCCCCTCACC
rs1564783	chr15	72401966	C	G	agtgacttcaggcaaatctctgcacctctctggtcccaatatcagaacttgtgagatgggggttccagggctagaggtctTGGAAGGCTGGCTGGACCACC
rs2930300	chr15	72403769	C	T	tgtatgGGTCTCCACCTGCCCCTATCTCTGCCCCATAATTCCTCACTCACTTGCCAGTTCTTTAATGTTTTTATGAAGGTGAGTTTTGCTTTGTGTCCCAT
rs2959006	chr15	72405008	A	G	TGGTCTGGGCTCCATGGCCCCAGTGTGGACATGGCCTTCAGCAACTGCTGATGACTGTGCTGCTTCCAATGTAGCCTTTACACTGAGTCTCTGTGACCTTG
rs2930304	chr15	72405899	G	T	ggtgattttcccattccacggatgaggacgctaaggctcagagaACAGCCTCCCTTCCAGAGCCAAAGCGAAGGTGTCGGTGCAGCAAAGGCCACCAGCGC
rs4887135	chr15	72406716	A	G	TGCTCTCCCTCCATCTCCTTCCTCGCTCTGGGCCCCAGCTTTCTTTGTCTGTCAAAGCGAGGTGTTAATAACAGAGCTCTGggccaggtgcggtggctcat
rs2930306	chr15	72407792	C	T	aggggcttcacgcaccaactcttgagcctcacagcaacaccaggcatctccgtgtgaggactctgaggctcagaaaggtgaaggggcctggctgaactcac
rs2277602	chr15	72409510	A	C	GCTTGGGGCTCCTGGTGCTCACTGGCCTTGTGGGGGACCCACTGACTTTCAAGTGTAGATGTGGATGTGGGACCAGGGTTGCTATGGGGCAGTGGGCTCAG
rs11635047	chr15	72414725	A	G	AGGGGAACAGAAAACCCCTGCCAAAACTACCCTTTCCCCCATGGGGTGCTGTGAAACTCAAGGAGATGACTGTGGATGAGGGGTCCATGCAGGCATCTCCA
rs900802	chr15	72415295	C	T	CAGGCAATATGCCCTTGAGCAGGTCACCCCCTGGGAATGGGGGGTACTCACGCACCCCGCTTTGCACACCACAGAGTGCCCTCACCCACTCCATGGACCTC
rs12917295	chr15	72419337	C	G	CTGCAAGAGCAAAACACATTCCATTGTCTAAAAGGCAAATGTCCAAGAAGCCTTTCTTGCCGGCCAGGCAGGAACATTCAGGGCAGCACTTGTCCCTGCCC
rs11638442	chr15	72421952	C	G	AGGAAGGACAACAAAAAGACCATGGACGGCAGAGCCCACAGCAAATGCCTCGGCCTCCCAATGTTTCCGGGCTCCTGCCTGCTTCCCTGGATTTGAGTGAG
rs8025840	chr15	93898895	C	T	ATTAAGGATTAGATTTAGGGGTAACAATTTTTTTCTTTTTAAATACATGTCTGCATCCTACAAATTTTAAACATGCTCATATTACTTGCATGACTATGAAA
rs1469195	chr15	93899704	C	T	AGTTCAAAATGTGCATGGTCATTAAAGAAAACAAATACCTGCTTTACATACGTTTGCTCTTATGAAAAGAGCTTAGTTCAAAGAACAAAAGCTCTAGCCAT
rs8032292	chr15	93900329	A	G	TTCCAGATCTTGCCCATTTATACTTCTGTCCCCCTTTTCTTTCTGCTCTTAGAGaaaataaataaattttatttttaGAAAAGCTAGTTACGTTTGATTAT
rs7183500	chr15	93901927	A	G	CTAGCTTTAGCTAAGGCAGGGTTTTTATGGGGCAGTGGAGGGAGGTGGCCAGAAACCAGGAAGACAAGAGGAATGCTCACTGCTGGGAAAGTGAGTCATCT
rs2894960	chr15	93925450	C	T	ACCCAAATGAAGACAAAAGCCCTCAAGCCCCTTCCAAGGAAAGTGCCTCCCTCAAACAAGATTCTTCAGTTTCCTGAAGACATTCAATCTTCTCACCCTCA
rs2397818	chr15	93926200	A	G	CTCTTATTAGATCAAGCAGCATCGAAACTTTCCCACCCTTATTCCTCATCGGTTAAAGAAATAATCCCTCCATTTTGTAAGTTTAAAAAACTGCATTGTTA
rs17502085	chr15	93926230	A	G	TCCCACCCTTATTCCTCATCGGTTAAAGAAATAATCCCTCCATTTTGTAAGTTTAAAAAACTGCATTGTTAATATCTTCTACTTGAGCAGATCTTCAAGTT
rs8035055	chr15	93927173	A	C	TTAGGGCTTCTTGAGATCCCCCCTTAGAACCCTACAATTCAGGAGGGTCTCATTTGAAAATAATTCTCCTAAACAATTGAATTAGAAACATCCTGCCTTGA
rs2397813	chr15	93929511	C	G	ggtttgcatcttgaaatctgacttcagttgaatgactgcatatccttgatgtcaccagttagaatttccatgcttcactttagtcatgtagacaattgtga
rs8028726	chr15	93932964	G	T	GAGTTTAGTCTAAGATGCATTTCTGAACAATTTAAATGAGATAGATAGGGGTGGGGAGAATGGGATTTTGGATAAAAGAGAATAGGAAGGCCATGTTAGCT
rs8039954	chr15	93934938	C	T	TTTGGAGTTATTAAACCAGCAAAAAGAAACAGTTTGTTCCAGCATTTAGACGGCAAGTGTGCTCACTAAATAAATCTCAACATAAATAAGGTTCTAAATCT
rs4581667	chr15	93938912	C	T	ACTTACCAAAGGAACTTCACAAAAGACCCTGCTGGTACATAACTATGCGTTGCTGATGACAGCTGCCAGGGTGCAGTGCTGAGAAGTGCTGAGAAGGAGCT
rs2397806	chr15	93940144	C	G	AAGAGTTGTGGACAAGTTCACTCTAGGAACTTAAATCAGGATTTGCTGTTGTAAGCCCTAGTAGACATCAATTCACATCATATAATTTGGCAGAGTTGGCC
rs8035878	chr15	93946102	C	T	agttatcccacccaagaaagttaacattgatTGAAAATGCCTTCCAACTGTATTTTTAAACCACATCTTGTGTGTGCTTGCCCTGGAGCATTTTACTCTTG
rs12920365	chr16	6150984	C	T	atgactagaacattcgccccttgttcatttgtgttctatctctccttcttcctaccgacaatggaatgcgagctccatgagcacagtggtgtttcccagct
rs11077009	chr16	6156256	C	G	TATTGCTAAAACGTCTTCCACCTCACAGGCCTTCCCTGCCTGCTGTCCTGGTGAACTTGTTGACTCTATGCACATAAGGACTCTCTGGGGTCCAAATGACG
rs9936639	chr16	6156442	C	G	GTATTCCTTGGGGCGGGGTTGGGGGGGAATGAAAATAAGGTCATCAAGGTGtctctctctttctctctgactctctatttctctctcCTtctccctccttc
rs7204309	chr16	6157095	A	G	gattacaggcataagccatcctgccctgccTTGCCTGTGTTTTGGGAGTCAAGGCGAGATGATGAGAAGGGAGGGTATTTGCTGACGAATAGTGGCGTTGT
rs7202230	chr16	6157118	A	G	ccctgccTTGCCTGTGTTTTGGGAGTCAAGGCGAGATGATGAGAAGGGAGGGTATTTGCTGACGAATAGTGGCGTTGTGTTGCTAAAAGAAGGGCAAAGGG
rs11649099	chr16	6157297	C	G	TGCCGAAGTTGCTCTTTGATAATCTTTCTTACCTTTCCAAATTGCACCTACCCTTTGACGTATAGCTCAAGTTGTACTTTCTCTGTGGACTTTTTCTCCCA
rs10500332	chr16	6160217	C	G	GTGAGGCTATGGCATGAGGAAGGGTATCATGAAGAGGTTGAAGTCCATGAGGTAATGAGAGACTATGAAAGCCGTGTTCATGTCCAGTATTTGCCatttgc
rs12709151	chr16	6161277	A	G	GGATGATTCTACATATTTTGTAAATATTTTCCATGTCAACATATCAATCTATAACACCAATTTCAAGGTTTTGTAGTCCAGCCGCACCACAACAGGTTTTC
rs5768331	chr22	46855788	A	G	GATGGAATTGGTGAAGAGAAGCCTTGTCCCACGTGAGGCAATAGTCTCCCGAGGTCAGGGTCCGGGGAAAGATGCAGGCCTTGGTGTGGCCATCCCGAGCC
rs5768337	chr22	46856370	A	G	GGAAGGGCTGCTCCCTTTTCCTCTCCAAGCAGGGAGAGGGAAGTTCCTGCGCTGTGGGCCCTGTGTGCTCACCCCTATCACTGCCTTCCCTTAACCCTTTC
rs6008549	chr22	46856822	A	C	GTCCCCCCTGTGTCAGGTGCCTGGGCTGGCAGGGCCCTGCAGGCTGGGACCTCTCTCATCATCACAGAGCCTGCATGAAGCAGGTTATCCTCCCGCCCTTT
rs6007796	chr22	46857054	C	T	TCCTTGTCCTTCCTTTTCCCAGGGGCAGATAGGCAGCTGGACCTGAGAGACCCAAGGCTCTGTGCCCAGCCAGTGTGGACGTGAAAAACTGGGCTGAAGTT
rs5767015	chr22	46858049	C	G	CGGAGGGATGgaggttcaggctggcagaaggacatgtccatttaggtcagcacagccggtaggtggctgtgccgagaacctgggtctgaccacagagccag
rs12172194	chr22	46871209	A	G	CCGCGCAGCCAGTGTCTCCTCCTCAGCCAGTGTCTCCCAGGTCCATCCGCGACTCCAGGGTGTCTGTCTAGGACCAGCTTGCTGCTTGACTGTGATATTTC
rs11090820	chr22	46871327	C	T	CAGGAAACGGGATGAGAGCTCCAGTTCTCTCCTCCCATGCCTGGAAGGATTGGAGAAACCTGTAGCCCCACATCCCAGGAGTATGTGGAAGCAGAGGATGC
rs5767024	chr22	46879051	C	T	GATGCCCCTTGCTGCAGGCTGCACACCCTATGTGCAGGTGCCCAGGACGCCTGGGCGGAGGCTCCATGTCGTACTCATTCTCTGTCTCACCCTCCCCACGT
rs5767025	chr22	46879143	G	T	TCCCCACGTCCAGCGTGGAGCCCTTCGTAGACACTCAATAAACATGAGCGTATGGACTGACCAAATCTTTCCATTCTCAAATGCATCTCGCAGGGcagggg
rs5767026	chr22	46879193	G	T	TATGGACTGACCAAATCTTTCCATTCTCAAATGCATCTCGCAGGGcaggggtcgatacagatggcttgtgtggccaaatgtggccctgctgcctgcttttg
rs4823733	chr22	46887722	A	C	cagtctcctgatttaaatgttaatctcctccaaaaacacctttacaggaacacttagaataatgtttgaccatatatctgggcaccccgtggcccagtcaa
rs2338670	chr22	46897835	C	G	atgagacaaggagtttgctaccacgaaatctgatccacattgtaatagtggtcatagccagtgcaatatgccaagaaaaaacataataaaacttgtattgt
rs984355	chr18	7104212	C	T	TCAGCAATGAAAGAGAGATGATGTCCAGGATGATGAGCAAGTACAATAGGTGTAACagtaataaccatcatgcactgagtacctatgacacaccctacact
rs450015	chr18	7154754	A	G	CATACTGAACACATACTAATGCAGTAATTGTGGGTTTGGGTGTGAAAGAGAATTCAGTCTTCACGTGTTCTGGACCACGACAGTTTACTCCGAGCCCCAAT
rs7227378	chr18	7157065	A	G	GAATTTGCACTATGAAGAATTTCCCTCAGATCATAATAAAGTATAATTTCATAAATAATGGGCTTTCTATGTTGTCTAAGAATTTCAAGTGAGGCCCTGAA
rs380483	chr18	7160395	C	G	cctccctatggatgaagaaaccaaggcacaggagcccaagtgacctgAGCGCCCCCCAGGCTGCCCTCAGCCCAGCCCCGGCACCCGGCACCCAACCCCAC
rs7237852	chr18	7161101	A	G	cagcagagggagacctgtctcaagaaaaaaaaaaGGGTCTGACTTTGCTGGTACTCTGTTTAGGCTCAGGGAGAGTCTTTGTAAGCCCTATTAGCTAAGGA
rs405191	chr18	7161561	A	G	gagccaccgcgcccagccCTAAAGTCTTTTTTAATCTAGAATATTGAGGAGCCCTGCGGGGCCCTGCAGGACACCTCTCCTGGATGTGTCTGGGGGCCACT
rs2054571	chr15	98457361	C	T	AGGAATCTTCATCACCCATTTCTCAGCTTTCAAAGCAGGGCTTCAAGTTCCTGGCCAGCATTTGCTGGTCGCGCCCTGTGCCTCTGGCTAAGTCAGGGTGT
rs12594025	chr15	98475889	C	T	gggttgaaaacatgtttctgtgaagggccagatagtgaatatttttggttttgtgggccaaatagtctccaaccactcaactgctactgtggcacaaaagc
rs1005844	chr15	98477049	C	T	agccccaggaaactaaGGAACCGGACGACACAAGGACCAGATGCTCCTCGCGGAACTTACATGCAGACTAAGGGAAAGCAGGGCAGACATGAAGTCATGAG
rs2008958	chr15	98477279	C	G	CTGAGTGGTTATCGAGCTTCCTTTTACGCTTCAGTTTCCTCGCCTTTCCAGTAGCTGATTTCTCCAGTTTTACATCTGCCTAACCCGCACACAACAATTAC
rs728879	chr15	98491800	A	G	ATCTGGGCATCGACAAAGTGCTCAGAAGGAGACAATTTATCAAAATCATGAAAGCAGACACAGCCAGTGTCCTCTCTGAAGGAACCACATGCAGACAGTGA
rs4246302	chr15	98505490	A	G	ctttgtacgaatgtcataccttttacttttatgtatgtgaaaaaccctaAACTAATGTATTAGTTTCCTATGGCAAATCtgtattagtttcctattgctgc
rs2035344	chr15	98507671	A	G	CTACCCCACAGTCAGATTCCTCTAAAGAAAGTGTCACTAGCCTTGCAAGCAGGACAATCACCACTGACCAGCTGAGGCTGGTGGCCATGAAGGGGACTGTC
rs17616768	chr14	82235273	A	G	GAAGAAGAAAGACAAAAGGCAAAATGTCAAACAGATTTACTTTTTTTTCAAATCCCATCAGGCAGATCTGTGTCACATGATTACATATAGTTACAAGCAAG
rs1152356	chr14	82288107	C	T	ACTGATAGATGACAAATTGAGAATTAAGGCCCAGGTCAGCCACACCATGACGCCATGTTTATAGATCTATTTTTGTTGTCCAGGGATTAGCTCTAGTGTAT
rs1041642	chr14	82289675	A	G	tcagaataataaaggtcatttatgtagaacaaacccacaactaacatgatactgaacaataaaaaaaatgagagctttttttctaagatctggaacaagac
rs11607052	chr11	93540344	A	G	GTTTTTCACATATGATATTCAGCACTCACTAGGAAATAACTAGATGTACAAGAAAACCAAGAGAAAAATCAGAAATAGAAACAAACCTGTTGGAGATCCAG
rs882937	chr11	93548520	C	T	CAGAAACTCTGTGTCATGCACTTATGTTTTTAAACTAATGGGCACCCTTCTGATTGGGCAAGAATTAAATGAACATTCCTTCTCCCCACAGCCAGCTATGA
rs3020015	chr11	93553106	C	T	ACGGCAGAGCTCCAAGGTAGGGTTTGCTTTTGGCAGAGGCTACGGGAGTCTACCGAGAGCCTTTGCAGCAGCCTTGTGGGAATATTGACAGTCTTTACCCT
rs1046805	chr11	93554099	A	G	AAGCACTTTGGAAGATTTGTTTTGTTTTCATGGAATAATAATATGTCAGGGTATAATTTAACGTGAGTTTCTTATGTGCCCTTAAAGACTGTTAGACAAGA
rs1046812	chr11	93554357	C	T	AAGGGCAGCAGGCCCAAGTGCTGCTCTGACTGAAAACTGAGTTAACAAGATGAAATCTAAAGGATATTCACAGTGACTTCAATTCAGGAAGAATGCTTCCA
rs3020016	chr11	93554896	A	C	ATTCCAACTATGTAAATAGATCCTATGTTCACATTTTACACACACACACAAAAATCTTTAACATCTGTGGAACTTCCCAGTTTTAGTCTTAGAAAGTTAGC
rs3020017	chr11	93556716	A	G	CATTTTCTAGAATCAGACCTAACAAGGTCAGTAGAAGCCTGGGCAGCAGCAGGCCTGGAAAGACGAGGCAGCCAGCATGAACTGCTGTTCTCTCCCTGACC
rs3020004	chr11	93558485	C	T	TTTAGGGAGAGTCATTTCATGGAAGATGTAATGGGAGATGCATTCCAAAATGTCTTGAGGCTCATTGCTGTCTGCTGGAAACATAAAATTCCATAGGCTTC
rs1540177	chr11	93559276	C	T	tcaagtcacaggtcctgcccacactcttaagtgggagtcatggggctacacTACACTCTGTCAGCACAGATAACCTAAATCCTACCCAGTCTGTCTCAGAG
rs7927338	chr11	93561259	A	C	CTTGATGGAAAATGCTGCCCAGGGCTCTGGAGACGGTGGCTGCCCGGGCTCCCTTCACTGCCCAGGTCCTGAAAGACTCTTATTCATGAACTGTCTCTTCA
rs1792624	chr11	93561458	A	G	GCTCTCATCACTTCATCTTCCTGTTTGTTTGCAGGTTTGGCATAAATTGCGTTAAGTAGAAAACCAGGCTTTCCAGGAATGGGAAAATTAGTGATTCCCAG
rs10831169	chr11	93561782	A	T	TGACTTCTGATAGGCAACAGTGCCTTGTTTCCGATGAGTTTGATGTCAGGATCCATGAGAGAAGAGTGGTAAGCCAGCATCTTGGCGGCGCCCGGGTTTCA
rs1541301	chr11	93566304	C	T	AGCCTGCAATCTGTGCCAGGTGATTCATCTCCCACTTGGCCCAAGGATGGCCTTTGTGCAGCACATCAACTGAGAAGCTGGGCTCGTATTCAAGCCAGTGA
rs10765657	chr11	93566708	G	T	agccatttgcccagtgaggggcttggactaaacaacctctagaatctattGGTCTGTGTCTCTGTGGTCTATGTCTTCTTTCATCGTGTCCCACACTAGAT
rs1792632	chr11	93567177	C	T	CTTTATTCACATCGTAAGCCATGTTTGAAAAACGAGAAAATCCCAAACTATTGGAGCATTAcagacaggcgatttagcatattgagaaagcccaatttgag
rs11020678	chr11	93567672	G	T	CAGAGTTGTGAAGGTGCCGTGGGCATTTTTGGAATGACTCAAGAACATCTTTGACTCAGCACGGGCAACAGCCAGATGGACCTTGTGGGTGTGAACCTCCC
rs11020679	chr11	93568435	A	G	ATGCATTGCTGCCTTTCATAAGCCCAGTCTGGACTGCCCAGCAGAGTCACGGTTATCACCAGAGTGTCCACCTCCTTGCTCGTCTTGAGGTCTTATACTTT
rs1789652	chr11	93569721	A	C	CCAGAAGGATCAGAATCTGTCAACACCTGTTTATTAGGAAGATCTAGTGGCGTTTTTGGGAACCAAAGGAACAATGAAGGTCCCTGAGGACACCCCCACTA
rs1893809	chr11	93569916	G	T	ACAGAAGCAACAAGGCAGCACCAGCTGTGGCCCACTGGACTATCTTGGCTTCCCACCCTGACTCAAGGGCTGGGCATCCCTGATGGCCCTGTGCACCCCAC
rs16920039	chr11	93571060	A	G	ATAGACAAATAGTGGGGCCCACTTCCAGGGCAGGACTCAGAAGCACTAGTGGAGGGTCCAGTCCAGAGAAGGGACTCCACAAATGATGCCGCTGTAATTAT
rs10444216	chr11	93571132	C	T	GACTCCACAAATGATGCCGCTGTAATTATTGTCTGAtcatctattcatcacacattttctgagtacatcctctgtggtgagcactACTCATATGTTCTTTA
rs1857681	chr11	93571492	C	T	AATTCATTCTCCCAACCACCATGCACACTAGTGTTTCCCAGAGGTGGTCCTGCAGGCTTCAGAATCTTGTGAGGTGTTTGGAGAGTgattcctgacccctc
rs1789650	chr11	93572109	A	C	GTGACATGTGCTTAAGAGGTCTTTAATAAATACTTTGGTCAAGAACAGGGAGGGGGTAGTTTAATTCCTCCTGATTAGACCCGCCTACTTCCCGGCCATCT
rs1014499	chr11	93574193	C	T	aagcaaacatgagtgaaagtgacatgctccttacgagctaaggcacagtgtactagggttcctttccctctgccacagcaaccagcaacagctgctatgtc
rs11607658	chr11	93578702	C	G	tgaaaagatgataatcagtaacatgaaaacatttgaaagtctgaaactcagtggtaaagcTAAGTCAAATAGAATAATACTGTAGTGGTTCTTTGTAAATC
rs4290187	chr11	93586744	A	G	TGGGAAATAAAAAGTAGTTGCTTCCCACGAAAAGATGAGAATGTTCTTCAGAGTAAAAGTGAAGTCTTTTAAAAGCCTCATTTGAGATATTGTGTTATCAT
rs1592359	chr11	93589208	C	T	ggcaccaggatttattccatgtctttgctattgggcatagtgctgcaatgcgtatacatttgcatgtatctttttggtagaatgttttgtttttctttgag
rs7127089	chr11	93594745	C	G	tctctcctctaaactggaagttagagttgataaggcctaagggtaacttcctgctctaaatttatatTTAGAAAGCAAAGTGGGAAGAACTTtgtgatggt
rs4753554	chr11	93595471	A	T	taaatgacataatgcatatgagtaatgataaacaccatcatgcctggcacattgaaggtgcttagtaagagctaattctGACTTTTCCTTTCCTTTGCCTC
rs1857677	chr11	93598131	A	G	ACATTGTAAAGTTCCCACCGTTGAGGTTTGTAGTGAGCAAATGACGACAGAAAAAGAATCAGCAAGAAGAATCAGACTATCTTCAaaaggaaaccaaacca
rs1857676	chr11	93599852	A	T	ATAGCCTTTGACTCTTAGATCAGATAAAATTCCTAACATAGCACAGTTACAGTGGACAACTGCTTTTTTGTCTCTCTTTGAGAATGTTATTATATTCTGTT
rs998686	chr11	93604100	A	G	TCCAGAACAGCAGGTCCTCACAGTCTTCTCAGAAAATCCAGGCCGAATGAAGAGAAAAAGGAAGGCCAATGCCAGCCAGTTGCATCTTTCATAGAATGAGT
rs11020703	chr11	93615807	C	G	cagccataaaaagaatgagatcctgtcatttgcaacaacatgaatggaaccgagagacattaagtgaaacaagccagacacagaaagacaaactttgcatg
rs480710	chr11	93617331	G	T	ATATACTCATAGACCTTCTCCAAGGCATGGGAAGAGAGATTCTCCACATTGTCTTATGGGAGCACTCCTAGCTCTGAGCTGCTAATGGAATTCAAACATCC
rs7110093	chr11	93621003	C	T	gcagaagacaggtgatttctgcatttccaactgaggtactggattcatctcgctggggcttgtcagacagtgggtgcagcccacgtagcagggtggggcat
rs11020715	chr11	93628856	A	G	aaagagtttgttagtaaatgtattgaaaacaattactaggtcggtttttgaatttccttttctttatagtgctctttgccacagaggtgtttcaatttttt
rs11020717	chr11	93632574	A	G	ggacagtgctggtgctgtataatgagtttgaaagtatttcttcctcttcaattttttagaagagtttgagaagaataggtattagttcttttttttttttt
rs1857671	chr11	93635730	C	G	ggagaatgatgctgaaggaacttctactctgccatcttgctggtgtcactctctcgtctgattttgtctactatacttcatataagtgaaatcatatagtg
rs713052	chr10	36654844	A	C	CCCTAGACATGTGGTTATATTTCTAACTTCTTGACACATCAGTAATCAGGACCTAAACTGGATACCTCCCATACCTTTCATCAAACTAAATAACAGATTCA
rs2796787	chr10	36658440	A	C	ctacttacctgtaagttctttgaaggcaaggactttatttattttttattcttcagcacttagagagatcccttacacttacactagtgtaaactcaatcc
rs11010629	chr10	36674073	C	T	GTGCGCAAGGATCAGAGTTTAAAATTCCTTGGAAGAAATGAATCTGCTTGTATGTGTCCTTAAATTCGTGTTTAAGTGTTCTTGGGTACATTTTATAGGCA
rs2796793	chr10	36674130	A	G	CCTTAAATTCGTGTTTAAGTGTTCTTGGGTACATTTTATAGGCATTTTAAGTTATTTTCCTCAATTCTCTGGAAGTGTTTTTAAATATCAGCAGTGTCACT
rs11010630	chr10	36674256	A	G	GAAACACATGGTTTGTCCAGGGTCACCAAGCAAAACACAGGCAAAAGGGAGGGCAGAATTAGATGGCTCAAGACATTGCACAAGACCTTTCTGCTTTCTCT
rs7912430	chr10	36679037	A	T	ATCATGGACCAGGCAAAGAGATGATAAACGTTTACAGTAAGCCTTCTTACATGAAGAGAAAATGCACATCCTACAAACATTGCTTTAATTTTTTATGTTAA
rs7916089	chr10	36683460	C	T	catttaaacaagtctacaacaagcctctgggtgagaatttgtatctccctttcactaaacagtaaacaggggaagaggggtcaagtcaaggcctctgacag
rs17544341	chr10	36683670	A	C	TTACAGATCTATATCTTTATCTATATCTACACATGGAATCCATTAGGAACCTTTCCTGTCTCCTAGAACACCATTTTGTTCAATAAATAATACATCGGTCA
rs10827630	chr10	36686254	A	G	ATATATATATACTGCAAAGGACATGATTGAAAAAGCCCTCATAAAAACAAAGAAAAAAGGTTTAAAAGAAATATTATCTTTAGCTATGGGTAATTCAAAAT
rs12415815	chr10	36692061	G	T	TCTTACCCTTTTCCTTGTGGAGCTGTCAATGCCAGCACACAAAAAACGAATAAAATGAAAAATATAAGCCCAAATAATCACACCGGAGCAGGCTGTTAGAT
rs10827633	chr10	36702927	A	G	TGCACAGATTTCTAAAGACAACATCTTTACAGCTATCATTTGTGAAAAATGTATTTGTCAGATTACAGGTAACTAAATTAGTAAGGAGGCACCTGACCTCA
rs11010651	chr10	36703030	A	G	AAAGAATGTAAATGACAGTTTCCAGTGTGAAATCGTTCTCACTGGGACAAGGATATCTTCCTTTTCTCTTTGGCTTGAATGAACATACTGGCCAATAGCAA
rs725077	chr10	105571238	A	G	TATTTCCTAGATTTCCTGGGAATTCTAACACCAGTGGCAGTGCCAAGGGAGGCTTAATCCCCACCTTGACAATCTCCATCAGCCAGCTCCAGACACAAGTG
rs11191818	chr10	105581769	G	T	gttgcaggatgaatcagcacttcattccatttttatggcagaattatatttcatggacagaagcatttaattgccactgccggacactgctacactctctc
rs12570809	chr10	105589830	G	T	CAAGGCCAGGCAAGAGCCCAGCGCTGCTGACAGACTGGCAGAGGCAGAAATGATGGCGCCAACAACAGCTGCTGTTTATTTTGGGGCCAGGGAAGAGAGGA
rs2615787	chr8	6798559	G	T	AGATAGTTATCTCCTTGCTTGGCAGTTAGATACTTTAAGGCTAAAGAATTTTCTAGGAGTAAGAGTTAAAGTGTTTTCAGTAATCTTAAGGTGGTATGAGG
rs2741658	chr8	6798969	C	T	GCAGAAGTCAAACCTGGACCAGCCTCCTGCACACAGAACACTCCAATCCACAGGCATTTTCTCAGTAACACATGAGAGAACTATTATTGGGAGAGCTGGTT
rs2977793	chr8	6808829	C	T	TCTGTCCCACTGTGCTGTGCCTCAGTCTTCCCCAAAGTACACACATTTCATTGTAAGCACAGAATTCCATTTCTGAAGGCCCTTATCTCTGATCTTGCACC
rs4300027	chr8	6867985	C	T	ttgtaaatttctgtggttaaaatgctcccagctatagacagtttAAGAATTATCACACAAAAACTCCTCCCTCATGAGCTGGCCTGATCTGACCCCAGCAC
rs4512398	chr8	6868004	C	T	aaatgctcccagctatagacagtttAAGAATTATCACACAAAAACTCCTCCCTCATGAGCTGGCCTGATCTGACCCCAGCACATCACAGGGTCTCATCCTT
rs883182	chr8	6869803	C	G	gagaaaagggtactttcttcttggaaaatgacatttcaaagggttagcttcATATTTGACTTATTCTTTATTTTCTTCTACTGTATGAGTGGCTTATTTAA
rs4300028	chr8	6879503	C	G	TCTGTTAAATCCCATTGCTGAAGTCCGTTCAGAGTGAAAGAATTCTGAAACTTTTCAGCCATTTCCAGAGATGTGCCTTTTGTGTGTAAATGCATTTGTTT
rs11763911	chr7	23931896	G	T	AATGATGTGACACTTGGGTGATGCTGAAATATTATACGACTTCCCAAGGtgtctcagtctgttagggctgctataacaaaatatcttagactgaataattt
rs1160371	chr7	23963292	A	G	GTTAATCAGGGAATCTTGTAAGACCCCATGGAGGGGACTAGAGCGTTGCTGTAGTGACAGAGATGGAATTTCCTTGCAGTTCCTGGTGGGTGAATGTTCAG
rs7797603	chr7	23973114	A	G	GGTTTTGATGGAGAAACAGGAAAAAAAAAAAAAAAAGGAAATAAGGGAGTGCCTGGTATGTAGCCTTGCTTTAAAAATGGTGCTGGATGAATGAAGAGCTA
rs7780720	chr7	23973262	C	T	CTCAAGAAAGAGCAATTAAAAAGACACAATAGGATGTTCACAAAACACCATGAATAACCAGGAAAAAATGTTGGCAGCTTGTGTTATATCATCTTTCCTCA
rs10232965	chr7	23975628	A	G	cctgaggggcaaaattctccacccacctttgagaacTTCTTTAACTTGATGTATGTAAATGCAAAAAGATGTGAAGAAATGTACAACATGCCGATTTGTTA
rs10252848	chr7	23976853	G	T	TGTGGATATTTAGTATGGTTCATACTAAAATTTCCACTATTGTCCCCAAATGAAATCTATAAAGGAGCCTATAGCTCCCCCACCCCTTTTTGAACAGGGTT
rs2390859	chr7	24002072	C	T	AAAGGTAAGAGTCTCCATCATGTTGCCACCTTTAATTTGCCTTCCGCTCATGAGATCACAAATGTGAAGTACCATACGTGTTTAAATAGCATAGATTTCTA
rs1405421	chr7	77460633	A	T	agtattatgtagtttactgttatttgcttattgtgggatatacatcatttatagcagcaaaatgtataataaatgtatacatgtataggcatttttttcag
rs719313	chr7	77460648	A	G	actgttatttgcttattgtgggatatacatcatttatagcagcaaaatgtataataaatgtatacatgtataggcatttttttcagagaactagttgtgaa
rs2906510	chr7	77472916	C	T	CTAAAAAAATTATTCAACCTTCAGCAAGCATTCACTGAGAACCTATTCTACGGTAGGCATAGCAAATATTAATTCCACAGACATAAAATCAACTTTCAATC
rs2428927	chr7	77502505	A	C	GCAGGGCTGCTGTGCAGGTGAGAGATGGGACGGGGCGGGACAAAGCAGAGAGGGAGGGATCAGCTTTGGAAGGTAGCGGAGGCGAGAAATAGGACTGAGAT
rs2428928	chr7	77503080	C	T	CCCTTAGTCTATCCCTTACTTCTTCATGTGTTTACTCTCCTTTTTATGTCCTTCTTTCACAATTAAATGATTTATTCCTTGAAGACAGAAACTGTATTCTA
rs2471619	chr7	77503861	C	T	gaggttcatagaagttaagtggctcatccagagattgtccagttTTATCCCCTTTAGATAACtttttagttttttttttaagacagggtcttgctccgttg
rs2428930	chr7	77504167	C	T	ttggcctcccaaagtgctgagattataggtgtgagccaccatgcttggccTCTTTAGGTAACTTTTATCTTAAGCTCCTGTAAGGAGAGAAAAGGAGAGGT
rs3779339	chr7	77507754	C	T	CTCAGCCCAGGGTCAGGAAGGGGGCGCCCGATTCCACCCCTTTCTCAACCTTCCCTGGGTGGGTAAGGTCACCCCACACGGGTTCAGGTGGTGGTCCCTCG
rs757863	chr7	77509317	A	G	CTTTCTAAGGCTGAAAGATGGTTCCATTAACATGGATACTGAGAGCATCCATGAGTACAGGAGACATGAGACATGGGCCTAAATTGCTCCTTCTGATCTCA
rs3807779	chr7	77509391	C	T	GGGCCTAAATTGCTCCTTCTGATCTCAAATCAGTAGTGTTATTTACTTTACCCTTTCTTCCTTGATTAATAAAGGAAGGTCCTTGAAGAGGTTTGCTGTTG
rs757865	chr7	77509768	C	T	GGGCGTGAACTCCTCTGGGCTATtgtagtacagggtttaagtctggcctgtgaagtcaaactgcccagcttctagtccttgatcgtgctccctgaccaagc
rs4716990	chr7	155616697	A	G	ACGCAGGGCTCCACAGAGGCTTGTATTTAGCTTTCCGTCCTAGAACTCCCAGTATTTAATGGTGATCCCAGATCTGGTCTATGACATTGCCTGGGGAACGT
rs6978577	chr7	155619603	C	T	catatcaccattctaataggcgtgtggtggttttactttgcatttccaaacggctaatgatgttgaacatctttttatgggtctatttgccaactgtatat
rs4716994	chr7	155622372	C	G	ACAAAATCTCAAACTTTTCTGGACCAGTCCTTGCAAATGTGTCAGCAAAACTAAGCACTTTTGGAAATACTCCTAAGATGGCATTTCAGAAGAAAGGTGAC
rs4716589	chr7	155622674	G	T	GTAAATTCAGAGCAGTGGCATTAGCAATACAAGAACAATGTGAACTGTGATCGAATTAAATAGACCAGCACAACAAAACCTCAATCTTTCTGGGCCAATCC
rs6459996	chr7	155624020	C	T	ggatgatactggaccgtaccacattctgggaaccacCACCTTACCCCAAGTACCCAGCATTCCTCCTATGTCCATCCTGGCTGCCTGTGGGTGAGGGTCCC
rs7793683	chr7	155625730	C	T	gcagtcaggaacgcgaggactctggcagcccagcagccaggagggcgtgattgccacactttgacctcaggcttctgcctccgcaactgcaagaacatgaa
rs10267433	chr7	155625854	C	T	gttggtggttcttggttacgatagcccaaaaaaactaatgcaAGCCCGAGTGGGGCATGTGGATTGGTTTCATGgagatagagagagagagagagagagag
rs6872691	chr5	2209561	A	G	CCGCGGGAGCATTCTCAAGGACGTGCTGAACCAGGTGTcctccctggggtagtgagcctggctcgcataacatatttattccacattcccatctcacccag
rs4866655	chr5	2211719	C	T	AACGGGGAGCAGCATCATCTGAATTGTGATTTTTTAAAAAAATCAGCTCCCTAAGTATTGCTGCTGAGTGGCAAGACGTTTTTCTTGATAAGTCTGTGACA
rs17583962	chr5	2212405	A	G	TGCTGGGTAGGGGGCTTCCTCTCCTCCACAGGCTCTGAGTCCATCACTCCGTCCGTTTGAGCTTGGTCAATAAAGTTATCATGTAATTATCATCAACTGGT
rs10065776	chr5	2212807	A	G	GGGGACCCCATCCTGCCATGGTATTGTCGGATGCAGGGCACCTACAGTGAAGAAACTCTTCTGACGTTAACACGGAGAGCAAGCTGGAGACAGAACTGCTT
rs13162706	chr5	2213491	G	T	TATACTTGCATGCAATGTGTATGtctgtttatccatccacctatccatttttctgtccatctgtcagcccacccacccaaccattcatccatcatccaccc
rs4866700	chr5	2216077	C	T	tatgcttttttagagatattttatctattttttgtgaactgaattgcttcctcctttgtatttccaaatgcttactcttttgacataggacaattattgat
rs4866708	chr5	2216255	G	T	CTAGGACTCTACAACCCACAGGAGCGGTGATTCACTTGTCCCTCTGGACTTGCGGGTTCTTGCTCTGTATCCAGGCCAGGCGCTTGGCCGTTCTCAGACTG
rs4866709	chr5	2216327	A	G	AGGCCAGGCGCTTGGCCGTTCTCAGACTGTGTTCTCATCTCTAACATGGGGATGGCCTCCACTTAAAGGATGACTTGAGGGGTTTGAGGGGACAAAGGCTG
rs6886969	chr5	2216700	A	T	CAGGAGCACTGAGAAGCAGTGAAGGCGGAATCTGTCGGCTCTGGGCACCCTCCTGGGCGCCTTTCCGTCCCGACTGCAGGGTTGCATCCGAGGCCTCGCCT
rs4866715	chr5	2216878	A	G	GACCAGGCATTTTAGATGAGCCCTGAGTAATTTAACAATTTTATCTTTAAGACATAGGGTGACATTAGAGCTGGACTTCCATCTTTCCCCTGATGCTGGGA
rs4866721	chr5	2216977	C	T	GATAGCGATGGCTCTGCCAAGCTTGCTCTCCTGCTTTCTGGGCTCTGCCTCGCAGGACAGCTCTTCACCCAGGGAGGATACTCAGTTTAAGGAGCACCTGC
rs4866725	chr5	2217174	C	T	CCCCCGGGGTCCAGGGACCTTAACACCTGCAGGACCTCTGTGGCAGCCTCTGGCCCTCTGCTTCCTGCCCAGCGGCCAGGCGACTGTTTACTCAGAGCGTG
rs10076206	chr5	2217702	A	G	TAATTACTGCTTTCACAGAAGTTCTAGACACTTCTTTACAAGTGGCCTCAATCCCGGTCCACACACGTTTCTGCTGGGCTGAGTTCTCGTCTGCTTTTCAT
rs7708695	chr5	2217868	C	T	CAGCACACAACATCATGAGGAGACATCCACCCTGGCCTGAGGATCCCATTCGGATTAGAGATCAAGAGCCAGCCTGGAGGCAAGGCGTCTACGCTTGAGCC
rs13171126	chr5	2219397	C	T	AAGCCTGGCTCCTCATCTGATGGGCTGGATTTGCCCTGGTAAGATACTACCGAGGCTGGACCACAGGGAAGGAGGAACACAGCCCCTGACAACTGTGGGCA
rs3923314	chr5	2220475	A	G	aggacccacaagaccacagaagaatagacgcaggttgttttaagttgccaggttgtgataatttgttatgtagccaaataataaaaataaAAATGAATGCA
rs11748897	chr5	2222536	A	T	TAGACAATTTATGTTTTCTCTTTGCAGGGAATAATAATAATAATAAAAAGACCCCAACAACTCTGTTTGAAATATGTAAAAGCAACTTAGCAGGTAATGCA
rs4866612	chr5	2223047	A	G	AGCAGCGCTGCCTCGGTGGGTGCGGGATGATGGATGGGCCGCTGCGGAGGAGAGGAGGGCGCGGCCGGGCTGGGAATTGGCTAAGTACTCCCGGGCGCCTG
rs11739965	chr5	2224213	G	T	CGTTGTTTGCAAGGAAGGGAGGTGTGGCTAATGGATTATCCTGCAGCTCGGGGTATGTGTGCATAATTAGCATCACCTCTTTTTAAGCATGACTGCGGCTG
rs17645173	chr5	2226676	C	T	CCTGTTGGCAATTGTGCTGGGGTTTCTCTGGAGCCCTGGAGTTGACGAATCGGGGGCCATGGCAGAGCAGGACTGTGCCTGAAATTATTCATCTTATCTGT
rs17584481	chr5	2227115	A	T	TCCTTAAAAATAAATCCTGTCTTGGCACTCATTCCTGTGAATTTTATGAGATGTGGAGTCATAATAACACTTTATTTTTGAATATCCACATTAACTTTTCC
rs17584572	chr5	2232719	A	C	GGGCCCCCACTCCACAGCTCTGGGTTTCCAGTTGACCGGGAGGCTCAGAAAATGCAGAGGACACCGACTTAGGTTTTAATTTACAAACTCAACCCTAACAG
rs10078052	chr5	2233108	C	T	TCGCCTGCACTCCGTTTGTGTTCCTGGGGCCTCATGAGGCTGCGGAGCCACGGAGAGACATCGGGAAATAATTACAGCCCCCCTTCCAGGAGCGGCTGCGC
rs6555069	chr5	2235854	C	T	ggatggtaaatttgtgagagctgGTGTGTGGTGCCCATCCATGGACTTCACGCTACCTGAAGAAATAGTGGCTTAATAATTGGTTTCCTGTGACTTGTGGA
rs6555070	chr5	2240894	C	G	CAGAAAAGGAATTCAACAGCAGAGGAACAGAAAGAGGGGCCCTACACTGCGCCTGCCATCCTCATGGGCTTCGTTTCCAGCCAGGTTAGCAAGTCCCGCCC
rs11743582	chr5	2241576	A	C	gaaatctacggaacatgctctttgcttctggcttttttgttttaactcagactaattcttttgacgtttcccccatgttgtcccatgtttcaatagctggt
rs6555071	chr5	2243280	A	T	tgtatctctccagctatttcagtcttcctcaatatctctatttccagacaattttttctgttattggtttctaatttaattatattatggtcagagaacat
rs9312987	chr5	2243552	C	T	AGTTCGTAGGGCAATTGCAGCGATCCCTAACCTCTGTCTGTTCCTGATCCCTTTTCTCTGTTTTAATGCCGCGGAGTTTATGTAGATGGAAGCAGATgctg
rs10462752	chr5	2243572	A	G	CGATCCCTAACCTCTGTCTGTTCCTGATCCCTTTTCTCTGTTTTAATGCCGCGGAGTTTATGTAGATGGAAGCAGATgctgtagtgtcctgcacacttttt
rs2188962	chr5	131798704	C	T	ACTGCAGCCtgccttttagccttacctcctttgctcttgctctctgaccccgtgttctggcaacactggcctgactacacgccgtatcacatacaaccaac
rs17622378	chr5	131806351	A	G	GCAAGATGAGAGGGAGGTGTGGATGGACAGGTGGAGTGGGCCAGAGCCTGAGACCTTTGGCTACTGTCTGCGGAGTTTAGGCCTAATTCTGTAGACTTAAT
rs12521868	chr5	131812292	G	T	gcatccagagtgatcctgttaaaatgtgagttacatcatgtcacttctctgtaaaaaaccctctagtggctcctgtctcagaatcagagcccaagttcaca
rs12515180	chr5	131813583	C	T	GCCAGTTGGTTGTGGGCCCACAGCATGGCCCTCTTGCCCTCACTTCCCTACCTCCCTCCGGGTCTCCCTTTCCTCACTTGCCCAGAAGTGCTGCCTGGCCC
rs11951091	chr5	131814494	A	G	tggattcagcctgaagggttgagatctagcttagtctcttaaccaacttgggaactcaggcaagtaatgtgatctccctgaacttgtttcctgcctgtaaa
rs6866614	chr5	131815036	A	G	GTCAGACCCCAGGGCTAGTGGCCAAGGAGATGCACCTCGGCGGTAACGCTAGAGCCCCACCAAGCATGTGTTTGTCCTCCCATCCCCTATGATTGGCACCT
rs4705950	chr5	131821185	C	T	GCCCAGAGCTGACTGTCATTACCCACAAACATAAACACCCTGAGTCTGGCCTTCTCCCCACCCTGCCGAGGTTGTCAGAGCCTCAGCACTGGCTCTGCCCT
rs10042748	chr5	157443186	G	T	AGTGAACGCATCATTTCATATGTAATCAGTATTCTTTGAGTCCCCAACATGTGTTAAAATAATTATCCTTCATGTCTGTTTGCTAGGTGCTGGGGATAAGA
rs7732107	chr5	157446315	A	C	AAAACAGAGCTGGAGCCCTGATGGTACCACACCCAAATCCTGCATCACTTCCGAATTTCACCttgcctgagccagtgacattccttattgtttaagccagt
rs13172021	chr5	157451067	A	G	aaataacataatgttattgagttctaactagaaactgtggtttctggaaggcctctgaatgcaaggccttctttatctctgttataaagagattttaatag
rs1896606	chr5	157459995	A	T	AGTGGCATTCTGGCTAAGCCAGACATTGCAGAACCACTTGAAGAGTCTAGTGTTGTGTTTCTAATGGTATGGCTCCTGGCCCCTGAACCAGTGGAAcagtg
rs13155377	chr5	157460897	G	T	CCATAAGGTTCTGATTGTAgcttgactatgtgccagacactgtgttaggtgttgactcaatggagataaataagacacattctttgccattaagaggctca
rs13159354	chr5	157461063	A	G	ccatggggggtacagaggaaggacacttcactcttcttgggaagcagagcgaggcaatgtggaggCATTGGGAGAATGGCATCGCATTGGAAGGCAATTAA
rs7709209	chr5	157461805	C	T	GTTCTGGCTTTAGCCATGAGGAAGGCTCCAGTACTATCTCTCCTGAGCCACTTGGCATTTTCTGAGCATGCAGTATACTTCCATCCTTGGCTAATATGATC
rs2984651	chr5	157474408	A	T	AGGAAATGTGCTGGAGGAGTCAGCATCCTGAAGTATACAGGTGCTTAAAGTGCTGAGGATGATGCTGGAAGGTAGTATGCAAAAAGGCAAGATCTTTATTT
rs1650552	chr5	157475032	C	T	tatcttatctcatttaatccttgccacaaccctgtgaaggacagactatcctctatattctataattcaggaaaatgttgctcagaggttaaatcatttgc
rs1650555	chr5	157477854	C	G	ctagtggagtcagtcatccattttcttgcttcatcttccaaaaggtgattgtgaaagtgcttatgaattcagttgcgtatagtggctgaggaacattttag
rs1744359	chr5	157477894	A	G	aaaggtgattgtgaaagtgcttatgaattcagttgcgtatagtggctgaggaacattttagtaaaaaattgacattacttctaaatttgtgtatgtatttt
rs202815	chr5	157490484	A	G	TTTGTAACTTATAGAAACAAGTGTGTGTGTATGTGTTTGTGTCAGTGTAAGTACTTTAAAAAAGTATCACACACTATGTACTGTTTTGCAACCTGTTTCTC
rs12502211	chr4	173450519	G	T	CTAATACTGGTGAATTTGGATTTATTAATAGTTATCCTTTAAGAAATTACTCTAATTGAAGGCCTTTCTACATCCCAGGAGGATCTCTTCATTCAAAAATT
rs17288971	chr4	173451096	C	T	AATTACATAATAAATGGCATATGTTCTTATAAGGCATTTGTGGTCACTCATGATGAAATTAAGATGGCAATTGTTATAGAAACTTTTAAATATGATTATAT
rs2930204	chr4	173451525	A	G	ACAAAACATTTTGCATAAATTAAACTGAAATAGATTAAACACAAGAATGCACATAGTAATCACAGCATAATACATTTCCTTAAACTTTTTTTTTAAATTGA
