# Supplementary material for: LDsplit: screening for cis-regulatory motifs stimulating meiotic recombination hotspots by analysis of DNA sequence polymorphisms
Source: BMC Bioinformatics. 2014 Feb 17;15:48. doi: 10.1186/1471-2105-15-48 (PMC3936957; doi:10.1186/1471-2105-15-48)
Supplement: Additional file 3 — DNA sequences for motif finding. Additional file 3 is a zip file containing 4 FASTA files and one excel file. The file of “Positive_Group.FASTA” contains 332 DNA sequences each of length 101 bases extended from 332 SNPs with significant associations with proximal hotspots reported by LDsplit from the 70 SNP windows studied in the paper. Each of the rest three FASTA files (i.e. “Negative_Group_1.FASTA”, “Negative_Group_2.FASTA” and “Negative_Group_3.FASTA”) contains 101-base DNA sequences from the three groups of randomly selected SNPs. The excel file “Positive_SNP_info.xlsx” contains information of the 332 SNPs (e.g. chromosome numbers, physical locations, rs numbers, and the flanking 101 DNA sequences). [file 1471-2105-15-48-S3.zip › Negative_Group_1.fasta]

>chr16.fa_sequenceloci_16852726
AATATGTGTTTTTCATACAACCTGGGTGCTAAACACAAGATAAACGGTTCACCAAAGAACCAGTGAGTGATCAATTTTTGCTGGGAGACAGACTGGCCTGG
>chr16.fa_sequenceloci_16874077
GGCCTTCTCTTCACCCTCTCTGATTCCTGGTTAATGTTTTCTTTGCCACCCTGACTTATGAGTATCAGGACTCATGAGCAGCAAGAAATAGAAAACCCAGC
>chr16.fa_sequenceloci_16877452
TTTGCTGAGCACCCATCATGTGCAAAATATTGACTAGGAACTGTGGGAGATGGGAAGAATTCTGGAAACTCCTAACTCTCAAGGAATTTGCAGGGTTATCA
>chr16.fa_sequenceloci_16878730
CTGGTGAGAATAATGCCAAGTGAAGTCATAGGCTTTGTCTCTGATTGATCCATGGAAACATTCCTTGAGTAGAGCTGAATCTAGCTAGATTCCATGCTTGG
>chr16.fa_sequenceloci_16882127
CCCAGGCCTGTCTTTGTCTTTTTTCATCCTCTGCTACCCAGCATTATTCATTGGAGTGCCTTCTTTTCCCTCACCCTCCATAACTCAAGGTGAAAGTTTTC
>chr16.fa_sequenceloci_16883460
GCTATTGTGAGAATGAAATGAAATAATCCATACAATGCTCTCAGCACTGTTTAGTAGACAGTACATAGTAAATGCTCAATACGAATTAGTTGTTACTCAGA
>chr15.fa_sequenceloci_38832182
AGAACTTCATTTAGTATATCAGAGAAGGACTAGGAGAAAGGGGGCAGTTATTAAGAGAAAAGGTACACCAGAAAAAGCCCATCCAAACTGCCTCAGAAAGA
>chr15.fa_sequenceloci_38890827
TCCATCATCATAGAACATTCTGTTGGACAGTGCTGTTTGAAGGCTTCAGAGCAGTGGTTTTCAACAAAGGATGATTTTGCCCCCAGGCTACTTGTGGCAAC
>chr15.fa_sequenceloci_38893777
GTCCTCCCGGAAGGGCAGTCCCACAGGCAGCGGCACCCATTTCTGGGCCCAGCCACAGGACGTCCGATGGGAGAGCTTGTCTGGCTCTACTGATGATGGAT
>chr15.fa_sequenceloci_38920070
AAATACCATCACTTTCCCTACTTTGATGGCATACCTTATAGTCTTTCTTCTCTTCACATGTAGTTTTTCTTATTAGTATGTAAGAAGCAGCATAAGGTAGT
>chr15.fa_sequenceloci_38930632
GAACTGGCCTTGCAAATTCCTAACTCCTTGCTTTGGTTTCTCATGTGTTCTGCCATTTTCTTTTTTCTTTTTTTTTTTTTTTAAACGGAGTCTTGCTCTGT
>chr15.fa_sequenceloci_38934385
CTTCCCTGGCTGGCTCTTGGGCTTTCTTCTGTGGCTCTGTGTTTTCCAGGCATCACTCATTCTCCGAACACCTTCATAACTTCAGCCATGTCCACCACATA
>chr15.fa_sequenceloci_38940465
CTGGGAGTTTGGTGGGTGGAGGGGATTTAAGCAGGGGAAAGGAGTGATCTGAACTTTAAAGAGTGGGCCGGGCGCGGTGGCTCATGCCTGTAATCCCAGCA
>chr15.fa_sequenceloci_38960043
CACAAAAATTAGCTGGGCATGGTTGCATGCACCTGTAATCCCAGCTACTCCGGCAGCTGATGTAGGGAGAATTGCTTGAACCTGGGAGGCGGAGGTTACAG
>chr15.fa_sequenceloci_38982738
CCCAGCCGGGAACAGCTCAAGGCTGACCTGGATGAGTTGGTGGCCGCTGAGTGTGTGTACTGTGGGGAGCTGATGATCCGCTCTATCGACCGGCCGTTCAT
>chr15.fa_sequenceloci_38991457
CATGTGTACTCAGCAAACATATGAGCTGGGTAATGAAATGAAAATTCACAAGCGTATCTGAGGCACAGGAGACTCAATAAGAGCAGAGGAAAAGTCTGTTT
>chr15.fa_sequenceloci_38996808
CCAGCTACCTGGGAGGCTGAGGTGGGAAGATCACCTAAGCCTGGGAGGTGGAGGCTACAGTGAGCTACGATTGTGCCACTGCACTCTAGCATGGGTGACAG
>chr15.fa_sequenceloci_39009779
ATTCTTTCCTGGCTCTTCCCGACTCTCTCCTGAGACTGATCCCAGAAAAGGCTCTCACCAGTCTCCGTCTTCCCAGTTTATGTCCTCCCGTCCCCAGCTCT
>chr15.fa_sequenceloci_39036565
GTCTGAGTGCTCACTGTTGCCTCCGGGAGTGTGGTGTTGCCTGTGCCTTCCCCATTGCCATCACCTGCCCTGGTTTACCCACACTGGAATGCGGGCCCCAA
>chr15.fa_sequenceloci_39044400
AGCGGGGCGGGCTAGCTGGGGATGCAGCTCAGGGAGGAGACTGACCTACCGTGACCATCCCACACCTCCGCAGGCACCAGGGCTTGCCCCCTGGGTCAGGG
>chr15.fa_sequenceloci_39048093
GAACTCCTGGCCTCAAGCAATGCTTCCACCTCAGCCCCCCAAGTATCTAGGATTACAGGGAAAAGCCACTGTGCCTGGCTCAGTGACAGGTTTTTAAAAGA
>chr15.fa_sequenceloci_39063450
GCTGATGGAGATCTAGAAGAGGAAGGGTTAAGATCATTACGACCCCCTGTGCTCACCGCCCATGGCCTTGCACCCAGCTAGGAACATGCTTCACAGTTGAG
>chr16.fa_sequenceloci_16885348
CCCCATCCCCACCCCCCGAAGAAAAGTACATCAGCTCTTTTAAATCTCTGGGTGGGGAACTCTTGCTGTGAGAAATGAGCTGATATTTGGTCTTTAGATAT
>chr16.fa_sequenceloci_16892398
GAGGATAACCAAAGGTTAAGTCATAAGCAAAACAACAGCAGGTGCAGCCAGTTCTAGGCAAGACTGGGCAGCATACAGGCCACATCCTCACTCTGAAATAA
>chr16.fa_sequenceloci_16894040
TTAGACAATCTAGCCCATGTGCTGAGGTCAGAGAAGTTAGATTTGAGGTCCTTCAGCTAGTCAGATTTTGGCCCTAAATTTCCTGGCCATCCACTTCCTTC
>chr16.fa_sequenceloci_16894196
CATTTATTTTCATATCTCTTTGCAAAGCTTCTTCTGCACGGGGTGTCTTGATGTGTTCGATGATCTGGGTCTATTTAGGATCAGCTCAGACTCGGAAACCG
>chr16.fa_sequenceloci_16894726
TCTAGTGATGGAGGGATTTTTTAAAATTCTGCTAAGCCTTCTTTTGAGTCACTCTCTTGAGATATATTTCACATACCATACAATTCAACCATTTAAAGTGT
>chr16.fa_sequenceloci_16894726
TCTAGTGATGGAGGGATTTTTTAAAATTCTGCTAAGCCTTCTTTTGAGTCACTCTCTTGAGATATATTTCACATACCATACAATTCAACCATTTAAAGTGT
>chr16.fa_sequenceloci_16895731
TATAGAATGAAAGTCGTTTTTCCCTGGAAGTTTTAACATAGTCATTTTAATTCCTCCTGTTTGAAATGACTTGTTTGCAAAAGAGTAAAAATGACAATTTA
>chr16.fa_sequenceloci_16896357
ATCATGGGACCACTGTGAAGTTTAAAAAGCACAGTGCCTGGCACAGCAAGGACATTTTTATTTATTATTTATTTATTTATTTTTTGAGAAGGAGTCTCGCT
>chr16.fa_sequenceloci_16907845
TCAACCTCTGCTTGACTTAAGGTCAACCTCTGCTTGACTTAAGGTCATGGTGTATTATTTTTTAACATCATTATGGGCTACACTCATGAAAATGCCTAAAC
>chr14.fa_sequenceloci_36591326
CAAACCGGGCTATGCAACACAACCAGCTGAAGAGTATTTAAAACTGCAGGCTCCTGGATGCACCCAGCTGGACCCCACTGACTCTTAAGGGAAGGGGCATA
>chr14.fa_sequenceloci_36598067
TCTTTTCTTATTTTAAACCATGAACATCTTCAGGGCAAGGATCACGTCTTGTTTATCTTTGTATCTAACACAAGTGCCTTCCACAAGAAGAAATTCAAATA
>chr14.fa_sequenceloci_36600803
TCTAGACACATGACATACTCCTGGTAGAGAGTTCCCTGCACTTCAAAAAATTGTGGTTCAATTTCCTTCTGGGAAATGCTCCAATGGCAACATTTCAGGTT
>chr14.fa_sequenceloci_36601670
AACACTAAAGTCAAGGAGCCAACCATCAAGATCGGGACAGGGGAGTGACCCTTGGGAAATAAGAAGCATAACAATCAGTTTAAAATACTGAAGGTTTAGAT
>chr14.fa_sequenceloci_36606512
TTCTATCATCGGACCCTGACAAAATGGATTCCAAAAGGATATACTACAAGCGGAAGGAAAGTGATCCCAGATGGAAAATCTGAGATGCAAGAAGTAATGAC
>chr14.fa_sequenceloci_36609673
TGCTGACCAGAATTGCACATCATGTTCCTGGTGCAGGGCATTACAAGGTAAAAAGAGAGATTGTTTATTCTAAAACAATTTCTAAGCAAGCCTGGAAGTGA
>chr14.fa_sequenceloci_36614746
GTGGTAATTTGATTATTGAGTCATATGTGACCCAGCTGAATGAATGTAATAACAGACAGATGATGGTTTATGTCGTTGATATGAACTGATTTCCCTCGTTC
>chr14.fa_sequenceloci_36616229
ATCAGCAAAATAAACAGAAGACTTTGTATTACTTCAAAGCTTATTTATAATGTGTTTAGAAAAAATTCAATGGAAACAGGAAAATAATGTCTTGATTTTCT
>chr14.fa_sequenceloci_36621687
TGAAGTACCTATTTTCCCATGTGGAAATCAGATGGCCACTGGACAAAAGACAAATCATTCAGATCTAATATTAGCAGATCCCTTTCTGTAGGCTCCTCTTC
>chr14.fa_sequenceloci_36627219
TACATTGTTGGTAATATATCATAATGCATACAAGCTCTAAAAATATCCTGTACTGAAAATATTTCTACAGCTGTTGCTTTTATAGGATTCACTTTTAAAGA
>chr14.fa_sequenceloci_36634164
GCTATATCACCATGGTTTAGAATAGGTTTGTCACATATGTACTCAATAAATAGCTGAATTTGAATAACTACACTATTCGGCCAGGCGTGGTGGCACATGCC
>chr14.fa_sequenceloci_36637037
TAAGTTTCAATGTTTTTCCAAATAAAATCTTTTTTAAAGATATACATGCAATTTCAGGAAGTGTATACCAAAAACAATTCACAGTATTTACCTCTAGGGAA
>chr14.fa_sequenceloci_36644842
GATGAGGTGAGCTTGCTAATGCCATTTTTGTCATGTACATGCCAATAATGCTACATATTGTTTACTGCTGCAGGAAGTCAGGGACCCCGAACAGAGGGACA
>chr14.fa_sequenceloci_36653653
AATCGCTGTGAGAAAGTGTGAGACAACCTTTTTTTTGCTGGTATGTGTGATCCTTACAGAAAACCAATTCCTGTTGTTTACACATTCAAATGTTTGTCAGA
>chr14.fa_sequenceloci_36658171
GTCGAAAAAGGAGAAGAAGCCTCAGTTCCAGGAACTGCCTGCCCCTTTCACAGAAAACTCATAAATCCACCCCTTGCTTAGCATAGAATCAAGAAATAACT
>chr14.fa_sequenceloci_36659084
ATAAAATAATCATAATATTTTTATACCTTCTAAATTTAATAATTCAAAACGTCAAGACAGCTTTTTCTTTAAGTAAACTATGGAATGAAATCAGGCTCAGG
>chr13.fa_sequenceloci_33313456
GCTAAAAAGGTTGGGGAGTGCAGTATTAAATCATAACTGCATAAAATTACAGTACATACTATGCTGCCTGAATACTTCTGTAGCCACCTCCTGTTGGTATT
>chr13.fa_sequenceloci_33320585
TACATGTGTTGATGATTCCCACATCCAGACATGAGGTGCTTTTCCTAATACAACCATCAGCCATTTCAATTTTGGTTTATCTAAAACAAATTCACCAGCAT
>chr13.fa_sequenceloci_33323910
CAGTGACTATTTTTTGTGTAAGGTCATTCTTAAAGCATTGCACACACATATGATCCAATTCACACATTCTGCAGTTGGCTCGTTAGGAAACTATTTGTCTG
>chr13.fa_sequenceloci_33325181
CAGAAGAATATTTGCCACTTTTAAACTGCAAGGCAACTAGCTCTGCATGTATAACAGAGCACTAGAGGGGCTCTAGGTCTACATGGTTAGTACCAAGACCA
>chr13.fa_sequenceloci_33335125
TCCCAATGCTGTCAGATTCTATTGTTTATAATAAATTAATTCTTACATGCATTTCTAAGAAAAGTTGTGAAAATAATTTTCTGGAGGTCCTTACATATAGT
>chr13.fa_sequenceloci_33338817
AGAAAAGGCCCGATAGAAAGTCACAAGGGGATACTCTTTATATTTCTACTGGTTTTTCCTTAAAAGCCTTCTTGGTAGTGATTTACCATGGTAACTGGGCC
>chr13.fa_sequenceloci_33340673
CCTCCTGCAACCAATCAGGCTGGTCATGGGGCAAGTCTTCACTTGTAACTTTGTAACTTCAGCCTCTGATTGGTCACCTATCACAACTAATCAGACTGGCT
>chr13.fa_sequenceloci_33343938
GTAACATTTATGTAACATTGGGGCCATTCTCTTCACTTGGCATGGCAGCTGTGCCACTCAGTCTCCCTGACCTCTGGATGAGCAGAAGGGCCGGTATCCCC
>chr13.fa_sequenceloci_33348090
ATCATAGCAGCCCTCTGAGAGGGTTTTGTGAAACAACTTGAAAGTGTTTAGTATATTGCTGGGCACATAGTATGTGTTTCATAAATGTTAGCTATTGATTT
>chr13.fa_sequenceloci_33352709
ACTATTAGCTACAGGCTGTTATTGCGCCTCTGATATGTGGCTAGTGCAAATGGGGAACTGAATTTTTAATTTTATTTAAATTTTATTTAATTTAAATCTCA
>chr13.fa_sequenceloci_33355254
TGTGAATATTTGTGCACAGGTTTGTGGGCAAATGTAACTTTTTGTTTCTCTAAAATAAATACCCAGGCATGTAATTGATGGGTCATGTGTGTTATAATGGA
>chr13.fa_sequenceloci_33356637
GAATGAAGTGACCCAGTTATTCTCATTTCTACTATGTCTTCAAATGCACCGTCTTCTGAATTGTCTCTGACCGTCAGAAATATGCTGGAGATGAACTGTGT
>chr13.fa_sequenceloci_33363685
ACAAAAAGGTACTTAGTGGATAATGACTAATGTGTCCTACTTAAAATCAAATCCTTTTAAGCTAATCTAATATGGTAGATCAAGGAGAAATGATAGATGTA
>chr13.fa_sequenceloci_33364541
CATCCAACTGAAACTGGAGGGCCTTAAGACTTAAAGAAAGGCAGCCTCAGCCTGAAAACATCTTATATCCTTTCTGCTCCAAATAAAACTGTAAGCATTCC
>chr13.fa_sequenceloci_33375405
TCAGAGAAATAGATCAAACACTGATTTGTAGCATTTGCAATTTCTGTGGTATAAATACTCCTAGATAGCAACATGATGTCACTGAAGGTGAATTTGGGTAG
>chr13.fa_sequenceloci_33380894
TAGTTTGGGCAAGCTGGATATTCAGAAGTGAAAATGGTTTAGATCCTGTTTAAGTCCAAAGGCCTGAGAACCAGAAGAGCCAATGACATAAGTTCTAACCT
>chr12.fa_sequenceloci_18061649
GAAATTCAGACAACCCCTTTGAGATACAATATAAGATGACTATCTCCAAGGCATAAAGTCATCAGTGTCTCTAAGGTCAACATGAAAGAAAAAATATTAAA
>chr12.fa_sequenceloci_18063958
AACGCAGATGCAAAAATCTTCAACAAAATACTAACAAACAAAATCCAGAGGCACATCAAAGAGCTATTACAGCAAGGTCAAGTAGACTTTATTCCTGGAAT
>chr12.fa_sequenceloci_18065166
CACTATTCAATAAATAGTGCTGAGATAACTGGCTAACCACATGCAGAAGACTGAAACTGAACTCATTCCTTTCATCATATACAAAACTAACTCAAGATAAA
>chr12.fa_sequenceloci_18066849
ATTAAATGAATAGATCTCAATTTATTTTCACATTCTAGTATATTTGAGCACTGAAATTATTTCCTGGTTTCTACTATTAAAATAACACTACTATGAGAAAT
>chr12.fa_sequenceloci_18078610
CCTCGTCCATGTCCACTATGCTGAGGCAATCACTGGAAGATGCACTGCCCTAGAGGACGAAGGTTCCCTGGGTCAGAAGCCCCCAACCAGATGATCCAACA
>chr12.fa_sequenceloci_18089834
TATGACGTAATTAGTTGAAAAGACAACACTACACTACTTGATCCCTGGAGTATGTAATGTTCACGTTCTCTCTCTGCTATGTAGGCCTCCCCCACTACAGT
>chr12.fa_sequenceloci_18094146
ATCTCAAAAAATAATAATAAAAACTAAGTAGCAGAGGATAATGGGGCTACCTAATCTTCATCACAATTTCTTAGTGCTTCTCTTAAAATTAAGACATTATA
>chr12.fa_sequenceloci_18096198
ACATTATGTTAAGTGAAATAAGCCAGGCATAGAAAAACAAATACTACATGATCTCACTCATATGTGAAATGTAAAAAAAGTCAACCTCATAAACATACAGA
>chr12.fa_sequenceloci_18102644
AAGGAGAATAGAAAGCAAAAAGGACAAAGAGCTTATTTCCAGATATATGATTGACATCTTCATAATTCTGGAAATGGGACATTCAGATTCAGATTCATAAG
>chr12.fa_sequenceloci_18105298
ACTGACTGGAGAATTTAGTCTTATTTAAAAACATCCATACCACTGAAAGTAATCTGCAGATTGAAGGTTGTTCCCAAAAAAATCCCAATGGCATTTCTTAC
>chr12.fa_sequenceloci_18108261
CCTATAGTTAACACTAAAGTGTGATGTACTTAAAAACATATTAAGAGGGTAGTTCTCATGTTAAGTCTATTTGCATTTTCATTTAAGCTGTTATTTTATGT
>chr12.fa_sequenceloci_18110873
CATGTTTTCATGTTTATAATTATAAATAAAACAGGCATATTCCCATGTGTTGGAAAAAGCTGAATGTTGGGAGGGAAACTGAGGCAAGGCTTGCATACTGT
>chr12.fa_sequenceloci_18114155
GCTCTGGAAAAGGGAAAGGCTGGGAAAATCGAATACCTAAAAGGGCTTAGCTTCCAGTGCGGTCTGCAAGGACAATTTAAAAATGATTTTCTGAATAGAAA
>chr12.fa_sequenceloci_18118391
ATTATAACAAAAGCTGTTTGAGATCCTGCCCCAACATTTCCAACAACTGAATCTACATTTCCTGTGTTTGCCTTTAGTCATGAGCACTACACAGGCTAAGA
>chr11.fa_sequenceloci_15172803
TGCATTATATAATTCCTTTCTTTTAATTCACAAAACCATCCTATGAAGAAAGTACCATGTTGTTACCATCAACAGTTGAGGAAATGGTTTAAGGAGCTTAT
>chr11.fa_sequenceloci_15184764
ACCCAGCCTGGTCAGGGTGGACTGCTGAGGGTGGCCTTCCTGGAGGACTGGAGCTGGCAAGGTGAACTGGCATTACCAAGGGGGAGGACTGCAGGGTTTGG
>chr11.fa_sequenceloci_15185570
AGGGGAGAGCGGGGAGGACGGCTCAATTTCAAGTCCAAGAAGAAAATCACCAAGGGCAAGAGCTGGAAAACTGCTGCCTGTCTCCATGCAGCTCCTTCACG
>chr11.fa_sequenceloci_15189274
GAAAGACACAAGCCCAGCTAATGGACAATCAATTTCCAAAGGAGTGTTTCGTTCTCTCTTTGGGCTACTTCAAAAATACAAACCAAGTTATTTGGAGATTT
>chr11.fa_sequenceloci_15191741
CTATAAGGAAAATCATCTGCCTAACAGGGAAATTATTTACTCTATATACTCTTAAGTTACTCAATCCATAATTGCTTTCCACCTTAATTACTCATCCCTGC
>chr11.fa_sequenceloci_15194069
GGGAAAACAGGGAAAATGACCACTTCAGCTTTAAGTGAATTGGGGTTGAGGTGCCCGTGGAATATCCAGGCAAATTATGTTTGGAATTATATATAAAATGA
>chr11.fa_sequenceloci_15195930
AAACCAAATCAAAGCAAAATAATGATATTAAAAGTCTTTCAACCTCATTAGGAAGTGGAGACATGCAGGTTAAAATACAATTTTTGTAGCCATAAAATTGG
>chr11.fa_sequenceloci_15196790
TACCAAAAGAGATCTGAAGCATATAAAACAAACTACAAGGGAAGCAAGACGATGGGCAATTGGCAATTGTATAAGCAACTCCACACATCCTCTGGAAACCA
>chr11.fa_sequenceloci_15199943
GATCATATTTGCTGAAATCCCACAATTAATGGATCTGAATTAGGCTTTGATGAGCTCTATTATCAAGAGTTTCCTATTAAAATGTGTGCGGCCCTCTGAGA
>chr11.fa_sequenceloci_15200544
ATTGAAATGGAATGAAATTTAATTTTATCAGAAAATTTAGGATTAGCTCTTGGAGTCACCATGCCAGGGCTGGGAATATCTGAAATAGCATGAACTTAGGG
>chr11.fa_sequenceloci_15201351
TAAGACAAAAATTGTAAACTTCATAGAAAATTTCTCAATTTATAAACATTATCAAATAAACAAAAGTACATGTAGTCCAAGTGACCTTTCACTATTGTCAT
>chr11.fa_sequenceloci_15204455
CCCCTCTTTATCTCCATGAGAAACAGGGGCTTGGAGCAGAACCTTCATTCAGGGCCTCAGCTTCTACATCAGTCATAATTGTCTATGTATATTTGAGCTCC
>chr10.fa_sequenceloci_12904663
GCAGTGCTCAGCCTGAGGAATTCCAGACTCCCCACCACTTTGGCCTTGTCGTTTCTAAGAAAGAGCTGGCCGCTGCAAGCTTGGACTGGCATCCTTTTCTG
>chr10.fa_sequenceloci_12909006
TGCACCAACAAGCTCAGTGGCGGCTGAGGCCTCTCATATCAAGGCTTTTGATGCCTGCACATCCTCTGGGGGAGGGCTTCAGCGCAGCCTCTGAGGAGCTC
>chr10.fa_sequenceloci_12910340
TTTTGAACCCATTGCAAAGGCTTTCCCACAGGTAGGTAAAAATAGTCACACGGGTAAAAATTTGGGTCCCCGCAAGTTGGGCGCGGTGGCTCACACCCGTA
>chr10.fa_sequenceloci_12912215
CTATGCAGTGTTAAAATTCATCTCTTTCTCTGTGGTTTTTAAAAAAATGCATTTCTAATCTTACACTTCACGTGGCCTCCAACACAAAGTTCTTTCTCCAC
>chr10.fa_sequenceloci_12912969
ACCCTCTCAATAAACACACACACACACACACACACACACACACACACACACAATGTTATTAGGCACAGCAGCTCCATCCTGCTCCCTGAGAATGGCAGTGC
>chr10.fa_sequenceloci_12913962
AGGTCTGACAAATGGGGTCTCAGAGTCCTAGGACCCGCACCAAGGTCAGAGTCCACCTGTAGAGGCTGAGCATTTCTACATGCACCCAGGGTGCTGGGCTG
>chr10.fa_sequenceloci_12914721
GGCCACAATTCTGGTCACTTCTAGCATCTGACCTTGAGAACGGTGTAGAGTCTCTGAGCCACCGCTGGCCTTTGAGAGAGTCTCACTCTCCAGCTAGCTCT
>chr10.fa_sequenceloci_12915291
CTAGTGTCCATCATGCCCTGGATGAATCGTAGGTGGGAGGGACAGAAGCCGAGAACACCAGGCACACGGGGTGGGGGGAATGGGGGGAGCCCAGGTGATCC
>chr10.fa_sequenceloci_12916972
ATCAGCTCGGATGTTTGTCTCTCAGCCCTGACACCTGCCACTCTCCTTCCCGGGGCACTTGGCCCTATCAGAGGGACATGAAATGCTGTCCGAATGGTGGC
>chr10.fa_sequenceloci_12917590
TAATCACCTTCAGATGCTCATTTCCTCTGTCATGAGAAGGATGTGGAGTTTCAGTGTCTCTATCTTTCCTCTGCTTCCTGAAGTTTGGATTTGAAGGAAGG
>chr10.fa_sequenceloci_12918167
CGGGTCTGATGGCCAGACAATTCTTCCAATCCAAATAGGGATTGTGTAGGGAGAAAAAAATGAATTGGACATGTGTTATAGAAATGTAGAATTAAAACTGT
>chr9.fa_sequenceloci_10623763
GCTTATATTCTTACCCATTGCAACTGGGTTATCTTTTTCTTAATGATCTATAGTTCTCTCTCTCTCTCTTTTTTTTTATTTTTTATTTATTTTTTGAGGGG
>chr9.fa_sequenceloci_10638782
CAAACTTTGTGTACCACACTGCCTTCTCGTTATGTTTCCCATAAGATTTCTTGGTTGACCATTATGGGAATTCATACTTCTTCATTATAGATAAGGCTCTG
>chr9.fa_sequenceloci_10639660
TAAAGAGTATGCAAATGATCTGAAGTGATAATAGGCCTTTCATAAGAACTGAATAATTGTCAATGTAGGTGGCACTATTTTTTCTAGGAATTTTTGTATTG
>chr9.fa_sequenceloci_10641027
AGAAGGCTGCAGCATCATCATGCTGGGCAGACTCAGTAATGTGGCCAAGGCCCTAGCATTCTAGCACACCCTGGAAAAAGGGTGGTGCAGCACACTGGAAA
>chr9.fa_sequenceloci_10641724
ATCACCTGAGGGCCTGGGGACTAAATCAGCCAGTCTGCTGTGGCCACTGCCGGTGCCAGTATGTGCTGCCTGCAGGCCTGAGGGTTGACCTAACATCACAA
>chr9.fa_sequenceloci_10645366
CAAAATCAATATACAAAAGTCATTACTGTTTACATATCCCAATAAGTAACTAGCTGAAAAAGAAATCTCATTTACAGTAGCTACACAAAATACCTTGGAAC
>chr9.fa_sequenceloci_10646795
TGGAATACTCTTCAGCCATAAAAAGAGTGAAGTCCTGTCATTTGCAACTACATGCATGGAACCTGAAGTCATTAAATTAAGCAAAATAAACCAGGCACAGA
>chr9.fa_sequenceloci_10647520
TGTTATTGAAATAACAATAGAAATTATGTAAAACCAGAAAACACAAAATTGAATTCCACTTCCAGCTCAACAAACAGCTTTAGTGTAAACTTGTTTGTGTG
>chr9.fa_sequenceloci_10650729
GCTGCTATAACATTAAAGCAGTCAGCTCAATAGAAATGCAATTGATATTACGTAATTTTGTCAATTAAACATGTTTACAGTTCCTTCTCTACAAAAAGTTA
>chr8.fa_sequenceloci_9920562
CCTATAAAACACAAAATGTACACACACATCTTCTTTGAGCCACTGTGTTGTTCTGGCTAAGAAATGGAATGCTAACGATTATTCAGGAATTTTCTTGAACC
>chr8.fa_sequenceloci_9922409
AAAGTTCCCCTGGGGCCTTGGAAGGTTCACTGAAGAATCAGCGTGTAAAACACAGATTAACTGGAGAAAATGCACACAAATTTATTTAACGTGTATATATG
>chr8.fa_sequenceloci_9924581
TTCTGGGGTCTCAAGTCCCCGGACACTCAGGATACCACAGACAGGAAGCAGGGGGAAGCTGACTCTGCTGCTGTGGACATCTCAGGAAAGAAGGCAGCCTA
>chr8.fa_sequenceloci_9926139
TGGATCTATTTCACAAGGGCATTGATCTCCCTCATGAGAGTTCTGCCCTCATGACCTATTCACCTCTCAGTAGCCCCCCATTTCCTAATGCCATCACCTTG
>chr8.fa_sequenceloci_9927714
AAAAGACTCCTACATTTGATAAACAAATTCAGTAAAGTCTCAGATTATAAAATCAGTATACACAAATCAGTAGCACTACTAAAACCACCAAGCTGATAATC
>chr8.fa_sequenceloci_9929978
TCTTCTGCAGTAACTTGGACGGAACTAGAGACTATTATTCTGAGTGAAATAACTCAGGAATGAAAAACCAAATACTGTATGTTCTCACTTGTAAGTGGGAG
>chr8.fa_sequenceloci_9931186
TCTATGAAGATTGAGGCTCTCCCTACAGCTCTCCTCTTCCACAGCTTTACCAAAATCACATTTAAAGGTCTCTTCATGGCAATGTGGGCTTTTTCCAGCAT
>chr8.fa_sequenceloci_9932640
TTGTTCTCAAGCAATATTGTTGTGTCTAGTCTCTACGACTGTAGGTTGGGCATTCAGGCAAATGTTTTCCAAGCTAAAAGATGGAGAGAATTAAGCTACTT
>chr7.fa_sequenceloci_14946708
AATTGACTGCAAAAATTTTCCTTTAATAACCATATCCAGCTTGAGGTCACACAAAAACAACTGGTGATCCAGTTTTGGCCCACAGGCCATATGCAGTTTGC
>chr7.fa_sequenceloci_14964401
AGGTTAGTTTTTCTAAGAGCTGCAAAGTTTTCCAGGATAGAATGAAGAAAACTTCTGAGAGGCCTGAATGGTCTCATGAGGAAGGGCTCATCCCTTGAGGG
>chr7.fa_sequenceloci_14965916
GGGAGAAGTGAGTGAAAAGCTCTATAACATTAGATTTTACCACTGAGATTAAAAAAAAAAAAGGCAGTTTTCTATAGTATTTATCCTTCACTTTAAATCCA
>chr7.fa_sequenceloci_14966823
GTATAATGAAGTTAGAGAAAATCCAGTCAAACAGTGAAACTGACAATGAAAGTGAGGGGTTTCCCTAAACTTTATTTGCTACCAACTAAGGTCAATCTGTG
>chr7.fa_sequenceloci_14967375
AACATATTTTGAAAATATTTGCATTTTATTGTATTTGTTTTGAAGACTTGTGTGCATGAAGCTTAGCTTTTATTTTTTTCCACATAATAAAGTTTTTTGAA
>chr7.fa_sequenceloci_14967833
GATAATTGAGCAAACTATGACACAAATGTCGGGCCATTTTTGCTTCACACGGAACTCTCCTAACCATCAATGTTTCTTTCAGACCTCCCTGTTGGGCTGGT
>chr7.fa_sequenceloci_14969354
CATGAGCAGAAACGTTTTGTTATTTTGCTTGGTGGATGCTCTCTTCTGTGGCCAAGAGGGGGGTTACTAAAAGGAGAACCTTATATAAAACTAAATAGTTG
>chr7.fa_sequenceloci_14972504
CATAATAAAAACTTACTAAATAATTTTTAATGATTCAAGCTGGTACTATCAGAATGGATTCCCATCCTTTTCCTTATTCAAGGAAAAATTCTAATTAGATA
>chr7.fa_sequenceloci_14973973
TATTTTTACTGAATTGTTTAAAATGCTAAAAGTAAGTAACTTATGTAAGACTAATGAATTGCAGTAGAAAATTTTAGCCAGATAAAATAATTAGAGCAAAA
>chr7.fa_sequenceloci_14975484
TGATTGCAGATACCCTCCAGCTTAGGAAACTGAGTTACAGTCAGGCTTCAATGAACAATGGGGATACTTTCTGAGAAGCCTGTTGTTAGGTGATTTCCTCT
>chr7.fa_sequenceloci_14977349
TGGGATTATTCTGCTGCTGCTTTTTTCAACTCAAAATATTTTCTGACAGATGGTGATAGCAAGTAAACAAGATGTGTATTTCAGAAGCTGGAGAATTCTTG
>chr7.fa_sequenceloci_14978513
TAACTTTTGCTGGCAAACTGGACTAAATAATTTTGTGACTAACAGAGATTATGCTTCTCCTTTTATCCTAAATTTATAAGCAACAATTTTTATTCATTTCC
>chr5.fa_sequenceloci_13659027
GTCCTCTAGGTAATTCAATTTGGAGAAACTTCTTTCAAATAAGAACACCAGAAGTTATGAATATAAAATTAGGCACAAACGTGAATATTTAAAATAAAAAA
>chr5.fa_sequenceloci_13662725
TCTGCTGAGAACTGAGGCAGGGGCCACTCTAAATAAGGCCTCCAGACCAATGTCATTCCAGATTCTGATACAGAGGAGCCTCTGTTATCTTTTTTTGATCC
>chr5.fa_sequenceloci_13665834
AGATAGAAGACATATTTTGAGAAATTACATTCTCAGTGATGAGGCTCAATGAAGTCATAAAATGGCACCTAGATTTCATTTAGTTTTGCCTTATTAACACT
>chr5.fa_sequenceloci_13667401
TCAACAAAAACTCAAAACCCAAATCCACACAAAAACTCAATCCAAAGGTCGCCATTCTCAAAGATCAAAAGTAGATAAATCCACGAAAGTGAGGAAAAAAC
>chr5.fa_sequenceloci_13674300
CATGGAAGCAGTCTAATATTTTTCTTGCATGAAAGAGGGACCTGTGAGCCGGTGGGAGAGTCTTCAGTCAGGAGGAACAGCAGTGACTGATAAGGGCCAAT
>chr5.fa_sequenceloci_13675855
GTTTAATAATGTCAGCAACAATTTGGTCAATTACATGGACATATTATTTTCTGACTTCCTCAATTTATAATTTCATGTCATTTCTGGAAGCACTCACAAGT
>chr5.fa_sequenceloci_13678613
AACTTCTGGGCAGAAATATTCTGCTCTCCTTCCCTCTCTGTAAACTTGCCAGGTAACCCTGGAAGAGGAGAATTTGAGTTAACACCTCTATTAGATGCTAA
>chr5.fa_sequenceloci_13682929
TTACTTAATTATGTCCAAACTGCACCACCTCCACATACCATTGCATTGGTGAGTAGGTTTCAGCATTTGGATTTGGGGGAGAACAAACATTCAGACCATAG
>chr5.fa_sequenceloci_13684823
TGTGTGTTCTCATTTATAAGTGGAAGCTAAACATTGTGTACACGTGGACACAAACAAGGGAACAGTAGAAACCAGGGTCTACTTGAAGGTAGGGGATTGGA
>chr5.fa_sequenceloci_13688807
AGACATCCAAGAAGAAAGGTTACATAGGTGATTGGTTATATGGTTAAAGTCAAAAAATGGGTTGTTGCACATTACTGCTGGGAATGTAAATTGGTAAACCC
>chr5.fa_sequenceloci_13691483
TTTCTGTGCCATTTTCAGGACTGGTTGTGTGTGGTGTGATTCTTGGTCTCCGCCATGTCTGCACATTTGAGACAGGGTCTTGCTCTGTCGTCCAGGCTGGA
>chr5.fa_sequenceloci_13692073
ATGCATTTGCTTTGTTGATAGCTCTTAAAATATGGGCTTTTTTGTTATTGTATTGCCCGTCACCACCCCTCTCAGGCTATAACCAACTCAAATTATCACAG
>chr4.fa_sequenceloci_16101990
ATATCATTAATCAAATAATTCTTTCCTTTAGACTTGTGATGCCATTATATTATAAACAAAATCTTTACACATGCTAGAGTTTGTTTTTAAGCTATCTATTC
>chr4.fa_sequenceloci_16117809
CCAGAAGTGGGCATAACTTGATACTTTTTTAATAAAGAGACTCTTTATTTCCCTCTTTTGGCTTTTTCCCCCTGATCTTCAGAGGTATTAGGTATAAAGCC
>chr4.fa_sequenceloci_16119229
AAGAGACTTTAATTTGGGCCCTTTGAGTAGGAAGCAGACAGTTAGGATTTCGGGCCTAAGAGGAAAGCGAGACTTACAGGTACCTGACTGGACAGACTCAG
>chr4.fa_sequenceloci_16121000
GTATCCCTGACTTCTTTTTGACTTTTCTACTCACCTACTATTTTTTTATCGTCCCTAAATATTTTGTCTCTTATGCTTAAAGATTTTCATCAAATGGTCTA
>chr4.fa_sequenceloci_16124118
CCTCTCTTCAGTTCTCCATAGCACCCAGCTCCTTCTGCTGTATGGACTCACTCATTCATGCTATGAAACCATCTGCTTCTAAGTCTGCCTTTACCACTAGG
>chr4.fa_sequenceloci_16130821
CGTCTCCGATAATAACCCATATTTAGAATTCAGTGATAAATACCAAATGTTCAACTCCACAGCCAGGTTTTTTCACCCTCCCCTCCCCGCCGCCCCACCGC
>chr4.fa_sequenceloci_16133477
TGGATGTCTAAAAAATATTGGTCACTCTGTCTATGGTATATATAACTTGTCCTGACCATTGGGCTATTGCCTCAAATATCCCATCTGTGGGTTCTAGCAGC
>chr4.fa_sequenceloci_16135834
ACATGACTATCTTGTTCATGCAGTTATAATCCCTTCTGAACATTGACTGAATGGTTACACCTGCCTCCTGCCCTGGGATAAGTACCCGCAAGACTGTTAAA
>chr4.fa_sequenceloci_16138371
TGAAAAAGACACTTGGACACGCATGTTTAGACCAGCACAATTTGCAATTGCGAAAATGTGGAACCAGCCCACATGCCCATCAATCAGAGTGGATAAAGAAC
>chr4.fa_sequenceloci_16139920
AACCAGAGGGAATGAGTAACGGGCCCAAGGATGCAGCTTTTTGGGACTCAATAGATTTGTCCTCCTTGAACTTGGGCCCCAGACCGAATCAATTACCCCCA
>chr4.fa_sequenceloci_16140895
ATATTATAGAACTTTGAAAGTTAGCATACTCCTGGACAGTTTTACAGTAGGGACAGCTGAAGTTCATTGGGTTTAAGAGGGTCTGCCTGACCTCGCACTGC
>chr3.fa_sequenceloci_12466376
AAGAAGTAAATGAGGGACAGAATTGCTAAGTAATTTACCCAAGGACACGTAGTTTTTAAATTGGCAGGGACACCACACCGCAGCTCAGCTCAAGGTGAAGT
>chr3.fa_sequenceloci_12468863
GATAAGTTAGTGGTGGACAGAGAGCCAGCTGTGCCCATATTCAGACCCTGGAAGGGGAAGGTCCTTAGTGCTTGGAGGGTGGGGGTAGGAAGCTGTAGGCC
>chr3.fa_sequenceloci_12471461
GCATCCCAGAGCCTAGCATAGTTGGGACCCAGTAAATGCCTGTTGAATGAGTAATTGTAACCAAGGTTCATGTTGAATGATGCACGAGAGGCTCCCCCCCA
>chr3.fa_sequenceloci_12480160
GCAAGGGGTCTAACCAGCTCTAGGCTGCCCACCTCCCGAAGCATTTTGTGGCTATAAGGGGAACTGGGTTGTCAACCGGACTTAGGACACTGAGTTGTGAG
>chr3.fa_sequenceloci_12482401
CAGGTCTAGGGATGGGAAACAGGATTCATTTTAACTCTAAGGAGTGAACATAGGGATCTCTGGGACATCTGTCTGTCAGGCAGAGTCGTCTGGAACACTTC
>chr3.fa_sequenceloci_12485283
GGGGAAGCACCATGGCCTTTCTATCCTGAGATTGGGAAGAGCTAGATGTACGAAATTACCAGACAGGAAGGAGTATCTGGAGAGCAATTTAACATTGATAG
>chr3.fa_sequenceloci_12486695
AATGCCCGCAAGTGCAAGCTCTCGATTTTTCTAATCCTTGAGAGTGGATGCTTTTTCTCTTCATCTATTTTGTCTTGGCTGATGGCTGGTGATACAGCTTT
>chr3.fa_sequenceloci_12491501
TTCCCTCCTTCCTCCCTTCCCTGTGGCCCTGTCGCCCTTGGTATAAGACCTAAGCCCCTAAGGACAGCATCTGAGGCCCTTTCACAGCCAGGATCCCACTT
>chr3.fa_sequenceloci_12496698
TGCAGGGTAAAGTCCAAAAGCCAAGCCTGGAATTTAAGCGCCTCCACAATCGGTCCCCACCCTACCTATCGGACCTTATCACAGCTCCAACCTCCTGCCCC
>chr3.fa_sequenceloci_12501402
GGGGGTAGTCAAGGAAAGAAGCAAAGGGGTAAGACAGGGAGTTAGGAATTGGCGGGGCCCCTAACGCTGTTGGGGTGCGCAGTTTATTTTATTTGCAGCTG
>chr3.fa_sequenceloci_12504592
TTTCTGTGTCCTCATATAATTCCTCAGCTTCTTCCTTGAGAAGTTGGATACTGATATCATCACACGTTGGATAAGCCTTTTCTTAATGGTCATGACACTCT
>chr2.fa_sequenceloci_13598514
ACCCAGGCTCTCCATGCCTTCATTTGGAGACCACTGCCGCAGTCCAAGAGGCAGAGAAGACAGACAGAGAGAATGTGGCCCAACATGCACTGGCTCCAAAA
>chr2.fa_sequenceloci_13599313
TTTAAGCAAGCATAGCTTACAATGTAGTTTTGAACAATGGATTAATAAACACAGGATCATCTCCAGGAGGTAATACTGTTACCTGGCACATACCACAATAA
>chr2.fa_sequenceloci_13600255
TTTGCAGCATTCAGAGGTTCAGAGGTGGTACAAGGTATCACATGGTGAGCGTACTGAGCATACTCACGTGCATGCCCAGAGCTCTCTTCTGAAAAAGCCAC
>chr2.fa_sequenceloci_13600255
TTTGCAGCATTCAGAGGTTCAGAGGTGGTACAAGGTATCACATGGTGAGCGTACTGAGCATACTCACGTGCATGCCCAGAGCTCTCTTCTGAAAAAGCCAC
>chr2.fa_sequenceloci_13600474
GATTAAATTCTCAACATAGGAAATATGGAGAAGACATTCAAATAATAGCACTTACATATACATGTCAAATTTCTCCTCGCTAAATGGCACTTTTCTAGAGC
>chr2.fa_sequenceloci_13601716
AGTCCCACAATCTACAATCAGCAAGCTAGAGACCCAAAAAAGCTGGTGGTATGAATTCCAGTCCTGATATAATGGCCTGATAACCAGTAGAGTGGCTCATA
>chr2.fa_sequenceloci_13602705
TCCTCACAGACACATCCAGTAATAATGTTTAACCAAATATCTGGATACCCGATGGCCCAGTCAAGTTGACATATAGCATTAAACATTCACTGCTCGTAGGT
>chr2.fa_sequenceloci_13603100
GATAGATCTATGTTGGAGATAATATAGCTTAACCACTAAATATGACACTGAGGTCAGGGCAGGTTTCTGTGACTCACTCATGACCCAATGTGACAGTGACA
>chr2.fa_sequenceloci_13603353
TCTGCATGAAAATTTTTAGTTTACTCTAGATCACAACAAGGTGACAACTACAAAGAATTTTAGCTGTGGAGATAAATTCCAGAGACCAATATTTGCAGAAT
>chr2.fa_sequenceloci_13603732
GAAATCTAATTGTAGACTTTAATGTCAATGGAAATGAAAAAAATCACAGTCACTCTAACATGGAACGATAAGATGGAGTAATAAAAAGAGGAAACAATCAT
>chr2.fa_sequenceloci_13607504
TGGTTATTTTTATCTTCCTCCATACTGCTTCTGAAAACATCCCTTATTCCCTACCATTGTACTTACTTTTCTCACTTTTTATTGTGAAATATTATCAAACA
>chr1.fa_sequenceloci_19267311
TCCCACCACAGCTTCCTCACCCCAGCGCCCCAGAAGCTCATCTCCCTTTTCCTGAGAGGCCTGCCCAACCTCTGGCAATGTCCCGAGAGGCTGCCAGAGGC
>chr1.fa_sequenceloci_19272210
AGTGGGCAACCACAGACACACAGCAGGAGCAAGCCTGAGGCATTCCCAGTATAAGGCAGAAGGGTGCCAAGACCAAGGGTCTCCATCGTCCTCACTGAACT
>chr1.fa_sequenceloci_19274129
GACAAGCTCTGGCCCGGCTGCTCACTGGACAGCAGCATGACCGGGGAGGTAGTCATTGAGCAAAACCCTGTTCCGCAGGAGGAGTCCTGTTCCAGAAGCAG
>chr1.fa_sequenceloci_19274555
GGACTTTACCAGCCCACCTGGTCCCAGGGCTGACTTTCTGGGAAGAACGCGAGGCATGTGCTAAGGTATGATGCTGGTGAAACATCTAGGCTGAAACAGAG
>chr1.fa_sequenceloci_19276454
CAACAGAGCTTATCCCAATAGCACGGCAAGAGCAGCAAAGAGAGACCCGGCGGGGAAGGTCTTCCTGCACAGCCGAGTCTGGAGCAGGCTCGGGAGCAGGT
>chr1.fa_sequenceloci_19280967
TTCCAAGCAACTACTGGTTCCTGAGCACCATATATCAGGGACGTTCACAATCTCCCCAACATGGAACTGTGCTAGTAACTCCAGAGGCCCAGAAAAGTGAA
>chr1.fa_sequenceloci_19285848
GAAGTGGGACACGGTGCTGTAGCCCTGCTGTTTCCGGGGCTTATTCTCCATCTCCTCCAAGGCTACCCGCTTCGTGAAGGTATAAATGCCCAGGACCTTTG
>chr1.fa_sequenceloci_19287891
GTCATGCCCAGGGTGCCCAGGGCCTTCTGCCTCATTGCCATGGCCATGCGCTTCTTCTCTGCCCGGGTCTCCCTGCGGGCTGCGTCAATCTTCTTGTTTAC
>chr1.fa_sequenceloci_19297547
CAAATGATTCTCAACTTCTATCTTGCTTCACCATTCAAGGGAGATACCCTGGTGCATTCTGTGGGTTCACTACCACCATTTACCAGAGTGCCCACAGAAGC
>chr1.fa_sequenceloci_19305209
GAACATACCTACAATAAGTGAAGTAGGAAAAAGGGATCTTCCTTAGCAAAGATGCTGATCATTCTTTTTTGGGGACACTTATATGCTGAATACTTTCATTT
>chr1.fa_sequenceloci_19306336
GTGGCTGGCTTCCTACAATCCTATAGCACTTACACTAATTCCTATCCCACGGCTGATTTGCAGTTTCCTAAGCAAAAACCTTCCTAGGGTCACAAGCAGCC
>chr1.fa_sequenceloci_41614937
AGCCCCTATTATGTGTCAGCCACTCTGCCCAGTCTTATTTAATCTCCCTACAACACAGTATTACTCCTCCTTGCACATACACACTTTCTCTTATTCATTCA
>chr1.fa_sequenceloci_41658285
TCAGCTGTACGTGCAGAGTTGGGCTTTCTGGATCTAAGATCTATGTTCTTCCCTAGGCAGGTTGGCACTGAGGGAGCAGGCAGGGCCATGGGCAGAGCTGT
>chr1.fa_sequenceloci_41666758
CGGCCCCTGGCTTCTTTGCTGTTTCTCGTGCACATCATGCCTGATTCCCCGCCCAGCACCTTTGCACCCCTAGTCTTGGTGGGCCCCTTCTCCTCCATCAA
>chr1.fa_sequenceloci_41670699
CTATGTGACTATATGTGGGACGCGGTCTTTAGGAGGTAATGAAGGTAAAATGAGGTCATAATCCCACAGGACCGCGGCCTTATAACAAGAGGAAGAGGGAC
>chr1.fa_sequenceloci_41675396
TGGTGCACTCAGAGACCCAGACTTCCAAGCTCTACAGAGTGTCCCGTGCTGGCCAAGCTGGCCCTTCTCCGCTCTTAAAGGGGCTGTTTCAGCTCAAGTCA
>chr1.fa_sequenceloci_41680694
ATACACACACAAAATAATTGTAGATATTCACATACACAAACACACAAATACGTGATGCACATGTATATACACACACAGATACACAAACTCACATAAACACA
>chr1.fa_sequenceloci_41685572
TACATGTGAAAGTGAAGGAACAAAGGGATGATTTGCTCCAAGTGTGTGGTCTATTGGCTCTTTAATAAGCATTGATTGAGCTTTTTCAGAACCAGGACAGG
>chr1.fa_sequenceloci_41689171
CTAAGCAAGGCCAGCTCTGAGCCTGTCAGAGAGTTGGGTTGGGACACGCCCGGGGGTATTTGGCTCTGGGATTTTGTTGTCTGTTTACTAACCGCTCTCCT
>chr1.fa_sequenceloci_41695164
TGGGGAGGCAGAAAACTGAAATAACTAATAAAGGATGTAATGTCAGGTGGTGCTAAGTGCTTAAGAGCCGGAGAGCAGGGGATGGCTTGCTAAGTAGCTTG
>chr1.fa_sequenceloci_41702537
GCCAGGGCCTGCAGCACTGGGCCCGAGGGTGTCTGGGGAGGCTGCACTGCTGCAAGGGCCTGAGAGTTAACACCTCTCTCCCAAGATCATGTAGAGATACC
>chr1.fa_sequenceloci_41708037
TCACCAGCTGCATGTACAGGAACTCATTTTACACACAGGCCACTCCTATGCGCATGTGTGCTCACACATGAATGGCTCGTATGTGCACAAGTACAATCTCA
>chr1.fa_sequenceloci_41713274
GAAGGAGCCAACAATAAACCAGCCACCCAAGGCCAGCTCCCGTCCTGGCTCTCCCTCGTTTAGCAACCTTCGCTGGCTACCTATCACTCAAGTTCAAATTC
>chr1.fa_sequenceloci_41717277
CTGGAGAGGACACAGCCAGCCAGGATGCCAGCCTCAGGGGAGCCATCCAGCCTCCAGGGCTGGCTGAGGCATGCGTGTTCGTGGCTGCACGGTTGCTCCTG
>chr1.fa_sequenceloci_41722559
CTGGCACATCCCAGAGTGGGGGACCCACCATGCCCCTCCTCTTGCATAATCGAGGGAGTTGGCACTCTTGCTGCTCAAGAGCTCCAGGCCAGCCCAGGGAA
>chr1.fa_sequenceloci_41726332
CAATCGAGGCCCTGGACCAGGAAGCTTTGTCCCAGCTCTGCTTTTCATGACATGTGGCCTAGGGCTCCTCTCCCTGGCCTCAGGTGTCCCGCCTTCCCATT
>chr1.fa_sequenceloci_41739318
AGACATGCCTTTCATTCCCGCATTCACACGTTGCTCTAGATGTTGGTCCCATTTCCCTCCAGGATGGTAAATTCCAAGAGAAGGTCTGCGTGCCCAGAGGT
>chr2.fa_sequenceloci_29545464
CATAAATGGGCTAATGGCACAGGCTGAAGGCTGATATGTCTTGGAAATAGTCAACCCTAATGAGGTCTGAGAGGGTAAAGATCATACTATGAAGCTTTCCT
>chr2.fa_sequenceloci_29555524
GAGAAAGGGAGTGTGTTAGAGAGAGCTCTAGAGCCTGGGAGCACTCAGGGTTCCCTGAACATCTCCCATCTCCTGTGATGTCCCCGAAATGATGGCTCACC
>chr2.fa_sequenceloci_29556312
TGAAATCTGGTACAGGAAATCTTTGACCTAAAATATACCAGACACATAACTCAAAGTTGTTTGTTCTTCCTAAACAGCCCTTCTCACTCCCTTCAACTAAC
>chr2.fa_sequenceloci_29558524
GCCTCTTCCCTCAAGAAAGGCCTGGTTTGAGACCAGTACCGGGAATGAAAACCCTAGTAGCATTGGAGCCATCAAGGCTTTCTCTGGGCTTGCAGAGATAT
>chr2.fa_sequenceloci_29560485
TCACTATCATGAGAACAGCATGAAAAAAACCACACCCATGATTCAGTTACTGCCCACTGGATGCCTCCCACGGGATTATGGGAGTTACAATTCACGATGAG
>chr2.fa_sequenceloci_29563514
TTTCAGCTTCTGGAAAGTAGAATTAATTAACAAGCGATACTCTAACTTTCCGTCCTTTAGAGTCATCAAAAAAGTAGACAAAATTGGATTTCTAAGAATTG
>chr2.fa_sequenceloci_29564167
ATTACTTCATTTAATTTACCACCCATTTACTGAGCTAGTTGTCATTTTACCGAGACAGAACCAAGGCCATAGATGGCACCAGATCGAGAACTCACAGCTTA
>chr2.fa_sequenceloci_29568789
ATATAGTGCCTGACCTTATAAGAAGAGAGACAAGGATGAAGGCCCTTGATGGCTCGGGTGAGGATTGCTTAAAAAGAGTGAGAGAAAGTCATTAGGAGTGG
>chr2.fa_sequenceloci_29569165
GGATGGAACCCATGGCTTTCCAGCTATGCAGATGCCAGTTGCAGATTAGACGTAGGTAACTGTTTTGATTCAAAAAATCAACTTCATAGTGGTAATATTGG
>chr2.fa_sequenceloci_29571351
AGGGACTATTTTGTTTGTTTCATGTATTTATTCATTCAAAACATAGATATCGCTCACCTGCGATAGCAGACTGTGCTTTATGATGCTTTCACCCAAGATGC
>chr2.fa_sequenceloci_29573723
GGTCATCACAGGCTCTGCCACCAGAGCCCTGTGAATGTTCTCCAGGTCTGCGTACCACTCCCTTGGTTGGCAATACCTGGCTCCCTCCCTACCACCGGCCT
>chr2.fa_sequenceloci_29576696
GTGAGTGAGTGAGTTATCACAAAGTTTGGTTGTTTAAAAGTGTGTGGCACGTCCCTGCTACCGCTCTTGCTCTTGCTCCACCGTGTAAGATGCCTGCTCCC
>chr2.fa_sequenceloci_29577912
TGGCCTCCTTTCTTTGGAGGATGCCCAGGGGGTGTCCTTAGCACTGCTTCATGTCCTCTTCTTCCTCCTTCCGGGGGAAAGTACAGGTTCCCCTCAATAGC
>chr2.fa_sequenceloci_29580732
TAGGCTGAGATTTTTTTCTGAGACCAATGGGAAGCCATGCAAAGGTTTTATAGTGAGGTGGCCTGCTGGCATAACTTGATCTACATTTTTGATGTTTATTA
>chr2.fa_sequenceloci_29581223
TTTTATTAGGTTGGTCCAAATGTTATTGCGGTTTTTGCCATTACTTCCAACGGGAAAAACCACAATTACCTTTGCACCATCCTAATAGAAGGCCACTTTGA
>chr2.fa_sequenceloci_29584049
GACTAAAATTAACATTTCTATGGCCTCTGTGCTCAGGATAGCACCTGGGGTTTAGGAGGGATTAGGATGCAATAATGAGTTGAACACAAACAAATCTAGAG
>chr3.fa_sequenceloci_26887572
TAACAGAGCCTTAAAACAGCACTATTGGTAGAGGAGGTAGGAGGTAGAGGCGGTCAGAGAAAAAACTGGGCAAAAGTCAAGAAGGGCAGGAAATTATATGT
>chr3.fa_sequenceloci_26909925
AATGAAACCCCTTTGTCATTTGCTTATTTGTCTTAAGCCAATCCTATTTTGGGGGTGTTGTTTGCTATGACCACATAACCAAACGTATCTTAGGTAATACA
>chr3.fa_sequenceloci_26923727
AACTAGTCAGCATAGCAACCCTGAAAATGATACATTAGCATAGAAACTAATGTTCAAATACCAGCTCCAAATGTCATTTGGTTAGTAAGAGAGTGGTTAGA
>chr3.fa_sequenceloci_26925057
AGCTACAAAATAATATAGACAGTGACAAAATAGTAATCCTTATTTACAGCGGGTTTATTGTTATGCCACTCATTCAGAAAAATCTCTTATATCTTTCTTAA
>chr3.fa_sequenceloci_26930630
GCAATGTAACAATCACAAAGATAACTGGGCAGGTAGGTAAGAGTTTAAGGCGAGAATGCATAGAATTTCACGAAGGAATCTGAACTTATCCTTCAGATTTT
>chr3.fa_sequenceloci_26932087
GTGTTTTTTCAAAACTGTTCTTGCAAGCCTTGTGGTTTACAAGCTAGTCAATTTTCTGGAGCAGGAGAACCAGATTAAAAAAAAAAAAAGAAAGGCGGCAC
>chr3.fa_sequenceloci_26933421
AAAGATTTTGCGGTGCATCTGCACACAGACTGATACATGCGCATCCTACAAAGCAGTATTCACAAATCAGGATAATCAGTGAGAAGTCCTGCCAATGGAGA
>chr3.fa_sequenceloci_26949180
TGTTATTGATTTATATGAGTTCTTTATAATTACAACTGCCAGTGCTGTCAGATATCACTGTTGTAATCCAGATTTCTAGATTAACTTGAGAAACATATTAT
>chr3.fa_sequenceloci_26952995
TGGGTAAACATAAAAATATAAAACATATGAAACATATATAACTGTTGAAAATAAAAATTATGACATTATCTGATAGGGGTTTCAATGCATATGATAATAAT
>chr3.fa_sequenceloci_26955300
ATTAAAAATAATTAAACAAGAATAATTAAAAGACTAAATCTGTAAGCACTTTGGAAAATTTCAAAATATTGAATCAGAAACTGACAGAAGTAAAAGGTGAA
>chr3.fa_sequenceloci_26967589
ATCCTATTGCTCACTTACTTCTGGCATTCCTCGGTCTTACACGATTATAGACTGTGACCCCTGAAAGGGCAATGGTGGCCAATGTACATCGACCCCTGTAC
>chr3.fa_sequenceloci_26977949
TTGAGGGAATGAGGAGACTCTAGGGAGGGATAGGACTTCTTGGGAGAACATCTAGGAGCAGATCCCTTAGGTGTGGCTTCCCAGTGCCTGGAAGTAATGTG
>chr3.fa_sequenceloci_26987327
AGCTAATTGTTGTTGTCTGATGAGTTCGGTGACTTTTCCAAAATTGAGCCCGCAATGTTAACTCTCTTCTGGCAATTGGATAGGTGAAAACTCTCTGTAGG
>chr3.fa_sequenceloci_26991397
GAGGAAGAAAAAAACTACCATCACTAAGGTTTAAAATCTGGTTTTCTCAATTACACCCTGAGTTCTTATTCAACATACAAGTTAATCCTGTGTGGCTGAGA
>chr3.fa_sequenceloci_26995730
CTGCAGGTTTAATAAGGCCATATTTGTCTTTAAAACCATACATTGAGGAGGCAGAGAGAGATGAATACAGCTAATTGCAAGGCAAAGTAGGAAGTGGTAAG
>chr3.fa_sequenceloci_26999981
GAAGACATTCTTAAGTATCATGTTAGGTTGTGCTGTGTTGGAAGAAGTAAGTTTGGGTCTCTCAATAAGCCATGTTCTTCTCCTATGGTGCTAGTGAAGAA
>chr4.fa_sequenceloci_30895232
AGTGAATTGTTTGGTTAAAAATTATTTAGTAACTTCCTGGCATAGGTGGAGGTAGAATTAAGGATCTAATATTTCAGGTCTTCCATTTTTGTCTTTCTCCA
>chr4.fa_sequenceloci_30931568
ATAGAGGAAGGAGACCAAGAGCCAAGGCATGTGGGCAGCCTCTAGAAGCTAAAAATTGTAAGAAAACGCTTTCTGCCTAGAGCATCCTAGAAAGGAATGCA
>chr4.fa_sequenceloci_30933381
CACAGCCATTTCTGTTCAGGACACCACTATTGTTCTTATCTATTTCAAATACTAACTGGTCTTATGGCTTTCCTGTTACATCACTCTAATATATTTCCAGA
>chr4.fa_sequenceloci_30936590
CAAAAAATTATAGCAGAGACTTAAATACCAACCGAATCATGATGTGCTGAGGTACTATATTCCTTGCATCACAAATGGTCCCACTAATATAAACATCAGAG
>chr4.fa_sequenceloci_30939477
AGTTTTAAAGTAAGCACTTTGCAGTGTGGTATGCTCCTGCAAAGGGTAATAAAATGGATCTGTTGGTGGTTAAATGACTCTTTCCAGTTTTTATTTGTATG
>chr4.fa_sequenceloci_30942714
ACAAGAGCACGACTCTGTCTCAAAAAAACAAAACAAAACAAAAAAACCTACTGATAAGTTCATGACATAATCTGGAAGTGACTTATTGGGATAAGCATGAA
>chr4.fa_sequenceloci_30943938
ATTAATTATTACAATGATCATAAAAATGTTCTTTTTAAATCATTTATTAATCACAAAAAGAAAAGCAATATAAAAATAAATAGTAAAGCTGGTAAACAAAT
>chr4.fa_sequenceloci_30945750
TATGTGATGTATCAGAAACAGGAATAAGTGATTGACATATGATGAGTTTAAAGAGTAGTTGATAGAAGTGACATGAAAGTAAAGAGACAGAGCATGTGTGA
>chr4.fa_sequenceloci_30947841
GAGCATATATAAAGTACTCTCAACATTTTTGAAAATACAAATAATCAAATAGTTTCTTTCCATTTGGAGCTGATAAATACTCCAATGAATAATTAATAACA
>chr4.fa_sequenceloci_30948529
AAGAGTTATAAGGTATATTAGTGAAATACTGGAAACTTTTCTATATCAAAAATAGCTGACAAAGACCTGTGATTTCTAAAATTGATGTTTGAAATGAGAAA
>chr4.fa_sequenceloci_30950164
GCAGCCTTGACCTCCAAAGCTCAAGCGATTCTTCCACTCGAACCTCCCAAGAAGCTGGGATCACAAGCATGTGCCACCATGCCTTGATAATTTTTGTATTT
>chr4.fa_sequenceloci_30950482
AACACTGAGCCTGTCTTTTTTGCAATTTTTTATTACCAATTTAAGTTACACATGTTACTAGCATTGGCCATTTGCCTCAGGGAATTACTGTAGAATGACAA
>chr4.fa_sequenceloci_30951727
ATCTTCATATTGGGTGGGAAGTGAAGGACTATATTTATGCTCTTCTTTTTAATGAAAATGTTTGTAACATGAGGACAAGTGCTTGGGAACTTAAGTAAATG
>chr4.fa_sequenceloci_30955252
AGAAGAGAACATTTCTCAACTCACTTTATGAGGCCATTTTTAAACTAATAAAAAAATCAAACACTTCAGAACAAAATATAAATGCAAAATTTCTCAAAATT
>chr4.fa_sequenceloci_30958602
TGTATTTCACAGCAATAGAAAGCTGTGGTACTCCCTCAAATTTCATAAACGTATGTAGTTTTAAAACTATGTTATAGTTTTTAAAATCAAGCAATGATAGT
>chr4.fa_sequenceloci_30963215
TTAAATATTTTCCATTTATGTAGAGAGAGAACCACTCACTTGAGTATGTAGAACTGCACCACAATTTGTAGCGTGAATTTTAATTAGTAGGCAAAGATGCA
>chr5.fa_sequenceloci_28725124
TAATACTTTTAGCCTCACATGCCTAATAGCTCTTATAAAGGAACAAAATCACTTCTCGGCCTTTTGGCTAAGATCAAGAGTTATAGAGGAACAAAAAATAT
>chr5.fa_sequenceloci_28737045
AGCCATAAAAATGAACAAGATCATGTCCTTTGCAAGAATATAGATGGACATGTAGGCATTTATCATTAGAAAGCTAATGCAGGAACAGAAACCCAGATAAG
>chr5.fa_sequenceloci_28739506
TATTCAAGGCTACTGTAGTAGGTAGAGAAGCCAGAATTTTAGTCTGAGGTCAACGCTACTAAAAAAAAGAGCTGGAAAGATTTCAAAAACTGAAGTGAGGG
>chr5.fa_sequenceloci_28746597
GAGGACCCACTAATTAGAATAAATGAAGGGCTAGAAAAGGTGTAAAATTATTGGCATGAATAATGTTTTTCTATTTTGAGTTTCGTGAGTCATCTCTCCAA
>chr5.fa_sequenceloci_28748546
TGGAAAATACAGAGACAATGTGGCTAAGAAGCAAAATTTGCAAACTATTCACTCTACAAAAAATTTAATAACCAGAATATGCAAGGAATTCAAACATCTCA
>chr5.fa_sequenceloci_28753711
ACTCCATGAATATGTACAATTATTATGTGTCAATCATGATTGTATGTATTCATGGAACAAAATGTAATATTTGCATACATATACAATGCAAAAATATAAGT
>chr5.fa_sequenceloci_28760982
TAGTAACAATAACCCTGTACTTCAGAATGTAGTAATGCTCCAAGTTAATAGAATATACATCCCTGTCTCTCTTGTCGGTAGATGTGAAATTGTGACTAATT
>chr5.fa_sequenceloci_28767555
GAATTTTACATTATATTTATCATACTTATTTTTCTGTTCAAAAGCAACAAATAAGTCACAAAAATAATATAACAATAAGGAAAAATAATTACATCAATCAT
>chr5.fa_sequenceloci_28769666
TCAAAGCTTTATGTAAAACACTTTTATTTACCTGATCTTTTAAAGTATCCGATCTTTGTCTTTATAATTGTGCTGCTTAAGTCCCAGCCTCTTTTTCTGTT
>chr5.fa_sequenceloci_28774140
AATACTTACGCGTAAGTGCCTCCAGGGTCATACTAAAAGCACAAAAGCTCGCTGAGATCCATTGAATAATTTTTAGAATCACCTGGAATTTTAAATTTTCA
>chr5.fa_sequenceloci_28780069
ATCAAAAACCAATAGGTAGGTAAGAATTTTAAGATTAGTGAGGTTTCCAAATTCTATAGGATTATTAGATGATAAAAAAATTAGAAAAATAAAGTACACTC
>chr5.fa_sequenceloci_28783080
TTCAGAAACCTTCTGCAGCTTTATAGGATCTATGACCTATTCGATCTTCCGATAAATAAATAGGACTGTTCACATAATATGACACTCACTTAGAATGTTAT
>chr5.fa_sequenceloci_28789713
TAATCGAGGAGATCAAGGTGGCTTGGATTAGGGTTGCGTTGGTGTATGTAGTAAGATGTTGTCAGAATTTGGATATTTTTGAAAGTAAATTTGAGGTGAGA
>chr5.fa_sequenceloci_28791126
TCTAGTTCTAGATCCTTGAGGAATCGCCACACTGACTTCCACAATGGTTGAACAGAACAGAACAGAACAAAATAACAATGTTTTAAAGAAAGTTGAGGTCT
>chr5.fa_sequenceloci_28799409
TAAGGCTGCCTTGATTAATAAAAATATTCTATTTCTTCAGTAGACAATGTGGTAGTGACTAACCACTTGTGGATTTTGAGGTCGTGAAATGTGGGTATTAT
>chr5.fa_sequenceloci_28803760
ATTATTGAATCCTCACAACAATGAGATGATAAGCGTTCCTTTACTATTAGTTTTGTAGAAATCACAAAACAGGCTCAGAGATACAAAATAACTTTGCCAAG
>chr7.fa_sequenceloci_25577387
ATCTTGTATTATTTGTTAGAGCAAGCTACCGTTAATTACCTGGATAGCTCGTATTGGGCATTTGGATCCAATTTCCCATTATTATTATTATTAATAAGCTC
>chr7.fa_sequenceloci_25590497
AAGGGATGCACCCAGACAATTTTCCACATATAATTCACAGTCCTTTGTAATTTAGGCTCAAATAGAATCAACAGCTTGATCAAGACGCCATGGCAAGGACT
>chr7.fa_sequenceloci_25592464
TGACTCAGGACTGGCCCATTAGAGCATCCCATTCCACGTAAGAGCTGGGCGTGTGATCCCTCAGAGCCATGTGCTGGAAAAGACTTGCTTATACCATCAAG
>chr7.fa_sequenceloci_25593793
CTGCCACATCAATCAGGTCTGGCTGCATAGGATTATCATATCAGTCTATATGTTCCACCAAAGAGTAAGGAGATAATATAACTGCTATTACATTATAAGCT
>chr7.fa_sequenceloci_25595364
TGGAAGTGGAGCTAAGAATAGTAATCATCTGCTGGTTATGCCACAAACTTCTTCTGTTTCATTTCTCACTCCCTTTATGACCTTTCTTTCTTCCCACTTTT
>chr7.fa_sequenceloci_25596222
CCCTTCCTATGTTGTCTCTACCCACTGCCAGCAACTCAGCCAGGTAGGCTCTTACCTGATGGGATGACCAAACTTTCAATCTGGAATAATCTGAGTGCTTG
>chr7.fa_sequenceloci_25599148
ACAGAAGAAGAGGAGGTAAAACTCAGCTATCAGTGGGCTTTTCACTGATCGTCAACTTTCAGAGCAAGAGAAGTCTGAGCTTCTGTGGTTTGAAGATGATC
>chr7.fa_sequenceloci_25600063
TTTCCACCCAGTAGTCAGGGTGCTCCCCTGTTCTCCTTCCATAATGTTTCGTACCCTTTCACCCCTGCTCAGCTTCTCCCAGACCCCTCCCTCACGACTTT
>chr7.fa_sequenceloci_25602904
GGTGAGGGAAACTGTGTGGCTGAATTCGTCTGTTGGCCCAGCCACATCAGGCATCCCTCCACTCCAAAGATCTCCTTCCTGCTAGGAGCTGGTGCGTCTGC
>chr7.fa_sequenceloci_25604961
CTCTTCCTCCCTTTTCCTCAGTTGCTTATGTCCTCTCTTGCCCATGGAGCCATCTGACATCTCTTGGCCAGGCTCTCAGACACATAGCCAGCTTTGGAGGG
>chr7.fa_sequenceloci_25620167
AAGAGACATTTTGCTTCTTAGCAAAGAAGTAGCTAAGGCATATCCAACTCAGTGTCTCAGAAACCACAAAGACCTCAACTAGTCACCAGAAGATCCAGCTC
>chr7.fa_sequenceloci_25623389
CTACACTAAGGGTCTTTTTAAATTGCAATGTGACCCTAAGTTCTTCCCCAACTGAAATAGCAACAGTGAAGCTTAAAGTCATTGAAGTGAGAGCGGCAGGG
>chr7.fa_sequenceloci_25625952
TCTGCCATGCAAATTTCTTTTTATGTTTTCTAGCTGAAACAATGCATTTGCTGGAACTTCTTTCTTAGGTCTACATGTTTTATGTAGACATCAAAATATTT
>chr7.fa_sequenceloci_25632379
ATACAATCTTCTGAGTGAAGAAAGCTCTCTGTCTTTACAAAGTTATAAAATGACAAAAATCAACCCAAAGTCAAATGTTATTTTATTTCATGGGGTTCTGG
>chr7.fa_sequenceloci_25635732
ATGGTTAGAGCCAGCAGAAAGTGAGAGACGAGGACAATGATTTTAAGAACCGAGTGGCAGGCACAACAAGAGACAGAGACAAATGATGATGTAGACATGTG
>chr7.fa_sequenceloci_25638101
CAATTTAAAAGACTATATTGAGAGGAAGAAAGGCCACCAAATGAAAACTAGTTGGGGAGCTAGAGCCTTGTCTTTGAACCCAGGAGGCTGTTGGGTGTACC
>chr8.fa_sequenceloci_19296469
GAGCTGTTTGAGTGACAGCCTCCATCAGGGTCATCCTACAGCCTCCAAGCGGGCTTTCCCCTGGACAAATGCCACTGCAACATTTATGTGTGAAGCCAAAA
>chr8.fa_sequenceloci_19299280
CCTGAATGGTCATCCGAGCAGTGCTGTGGTCTCTGTCCTGCCTACATTTACCCTGAGTTACGGTCTGAGGTGAAGATGTCCAAACTCTGACCCTGGTCTCC
>chr8.fa_sequenceloci_19301792
TCCCGGACGGAGGCTGCCATGGATGGCTGGCCCTCACTGAGTCCCTGGGGCGACTGTGGAGGCTGCAGAAGGGTCTTGAAGGAGCACAGCCCTACTTCTCT
>chr8.fa_sequenceloci_19304879
AAATACGTGCTGCAGTTATTACCTGGGTGACCGAAGAATCTGCACACCAGACCCCCGCAACACGCATTTTACCCATGTGACAAATCAGCACAGGAACCTCC
>chr8.fa_sequenceloci_19309069
GTTCTGTAGTCCTTGTAGTTCATGTCATCTCTGAACAAAACAATCGTGGGTCTACCCCTCGTCCCTGATTTTAAAGTGAGTAGCTTTAGGTCTTGGACCTG
>chr8.fa_sequenceloci_19311007
CCCTGGCACGGTCCACTCACAGGACTCCCTTGGGGAATAAAAAGAAATATCTGAGAGACTTCAGTATGTTACCAGCTCTCCAACTCTGTTAACTCTCGCTT
>chr8.fa_sequenceloci_19312513
ACATGGGAACAGCGTGATGGAGGCAGTCTGGCTTATGAGCTGGGGAGTGAGTTGTGTAAACATTTATTAAAGTCAGTTTGGAAGTTGGCAAGCCACAAAAA
>chr8.fa_sequenceloci_19313511
TGAGAAGCTCCACCATTCTGTTCAAGCACTGACAAGTGATGCACCAATGATGTCTGCTACAATAGAGGAGGAAGGAACCCTAAGATAAAGAGGAGACTTTA
>chr8.fa_sequenceloci_19315948
GGAGTATTTACACCATGGAAATTGGCAAATGCTATAAATCAGGTCTTTCTCCTGCACCCCCTCTTCAGAGAGCAGGTTGTTAAATATTTACCAGCACATCT
>chr8.fa_sequenceloci_19316813
AATAATCCATCTCCATTCTATTACTTTCTATAGTTTCAAGTTCTCCTTTGGAATTTTTGTCAAGACTTTTCCTTCATACGTCAGTTCTCATCTAGATCCTA
>chr8.fa_sequenceloci_19317642
CTGTTTCCCTTTCAATCCAATTAGAAGCTTAGAACTCTGGGAAAGGAAGCGAGAAGTTTCTCTGTCAATGAGGGTGATACGTGCTGCTTAACGACACAACT
>chr8.fa_sequenceloci_19319128
TTATTAGTAAACCTGGTGCACCCCAAAATGAAGCCATGCTAGGATATAAGACATGACATTGTCCAACCTGAGGGCCCCAAAGTTGAAACTTTCTGGAAAAT
>chr8.fa_sequenceloci_19320961
ACAGGCATGAGCCACTGCGCCCGGCCTGCAGCCACTTTTCCTTTTCCCTTGACTCAACTCTAAAATGGGTCTTAGAAGTGCAGCACCAAGTGGACCAGACA
>chr8.fa_sequenceloci_19321480
TTTCTCTTTAGGGTTGGCAGTTTTCCAGCTCCACCTCCTCCCCACCTCGCTTTCTCCTGGGAATGTTCATGAAAGCTGACCTCCCAGTTGCAGACGGAAGA
>chr8.fa_sequenceloci_19322097
AGAGTGACTGACCCATCAAGAGGACGACACATGGGCCCGAGAGGGCTGGGGGCCACCTGAGCGTGACAGAGAGATGATCCATACCTGGCTGTGTATTCAGC
>chr8.fa_sequenceloci_19323727
CCTCATGATGGGTAGAGCACTGGTCTAGGAGTCTGGAAACCTGGATCCAGGACTAGAACTGTGCCTGGGGCCCCATAAGTGTTCAACAGATGTTTCTGAAT
>chr9.fa_sequenceloci_19851135
ACATAACTGGTAGCCAGGGAGGGATTACAGCAGGGCTTGGGTAAGACCCAGTGCTGTGTTGGCTTTATGTGTGATCCAGTACACTCCTAGGGATGGTGGCT
>chr9.fa_sequenceloci_19879526
CATAGGCCTCCATTCATGCTTAGCAATCACCAAAACTTCCTCCTGAGAACGCTTCTTCCCCTATTGTCTTTTCAGGGGTGAGGGATGGGGTCCCCATTGCT
>chr9.fa_sequenceloci_19879911
CAATACCGGTTTTGAAATATCTATTTAAAGCATTGTTCTTTCTACCGACTATCTCTTATCTTCCTTTCTCAGTTATTCTGGTATTCCACCAAGCCTCATCA
>chr9.fa_sequenceloci_19880660
CTTGGTCCTCTTATCTTGATACCTACATTCTTGTGTGATCTCATTCCATCACATAGCTTTTTTAAAAATTAATTTACTGTTTTGATACAGGAGTCTCACTA
>chr9.fa_sequenceloci_19882184
CTTGCTTTTTCTTCCGTTTAGAATGTTTTTCCCTATAATCTTTGAAGAGCTGCCTCTTTCTCATAGTTCACATTCTACTAAACAACCTGCTTTCTCAGTTA
>chr9.fa_sequenceloci_19886608
AGTACAACTGGTATCATCACCATCTAACAGATAACAAAAATGGAGCATTGGAGCAGTTAGGTAATTTGGCCCCAAACCACAAAGGTACTACATGGTAGAGT
>chr9.fa_sequenceloci_19887264
TTTGCTTTCATTTTCTTGCTGGAATGTGTCCTTTGTAAACAGTGACCCCATATTGTTATCAGTCAAGTACATGTTAGTTCAACATGTTGTTTTTCATATTT
>chr9.fa_sequenceloci_19891220
AGACAGGCATGGTGGCAAATACTCATGATTCACTATGAAAGATGTGATAATAGAGATGTTTACAAGATATAATGATGGCACAAAGGGAGTTTAAGACTTCC
>chr9.fa_sequenceloci_19893133
ATTATCAGATCGAGTGCCAGACCTTGTGAGACTCAATTATTCTGAGAGAGCGTCTTGGTTAGCTCGTAACAAAATACCACAGACTGGGTGGTTTTAGCAAC
>chr9.fa_sequenceloci_19900154
CATACTCTCTAGCTACCATCCAATCTTATTTCCTCTTCATCTGAACCTCAGAGTAATCCATGCTGCCTGATCTTCCTCCTGTGATCTCTTCTTAAATTAGT
>chr9.fa_sequenceloci_19904597
GGCAAAGTCATCTTTTAAGACCAGCTCAAATATCATCTATTCTGAGCCAGGCAGAGGACATGTTCTCTTAAGGCATTCTGTTCACCCCTCTGGCATAATCT
>chr9.fa_sequenceloci_19904829
TGGGCTCAAGACAGCAAGTATCCTCCCCAGTGTCATGTGGACAGGATGGGATCCAGATTTTGTAGCCAGAATCTGGCCACATAAAAGATCTGAGCTGAGGT
>chr9.fa_sequenceloci_19905956
CATAGAAGGTTTTAAGTCCAATTATTTATTTATTGTGCTTTTGATGTCATATTTTAAAAACTGTTGCCTAACCAAAGGTCATAAAGCTATATCACAGCTAT
>chr9.fa_sequenceloci_19915073
TTTTCTATAGCATGCTTGGACCCTTGGCATCCAGCACCAAAGTAAAACACAGCTTGCCTTACATAAGGGAGCCTACATTATCACTCCCAGAATAACTGGTG
>chr9.fa_sequenceloci_19918113
AAACCAGGCAGGCTTTCATCCTGGGGTCTCCTAGGGGTTGGTTACACAGAGAGAGTGAGGCTTTGTTGGAAGACTCTCAGAGGCCTGGCCAGGTTTTCCTC
>chr9.fa_sequenceloci_19922591
ATGCTATGATTATTTCCATTTTATTGTATGGGTGACTCACGGTTATGAGAATTTACCTAAGTTCACTTCGTGGGTATGTGGAAGAAGAGGGCTAGAACTCA
>chr10.fa_sequenceloci_24540133
AAGAGCTTCGCTGAAGTGATATTTGAACAAAGACAGGAGAGGTAACAGCAGGGATGTAATGTTTTCAAAGAACAGCAAGAACATGGGAGAAGGATGGGAGG
>chr10.fa_sequenceloci_24546481
ATTCCCAGAACACACATCAAGGGTTAGAAGACTGGAACAGGAAAACCAGCCTGAGATGAAAATATTTTCTCTGCCCAACCAACGGGCATCTATACCTAGAG
>chr10.fa_sequenceloci_24551169
ATATATTTTGGTGTTCTCAAGCTCTGATCTGCTGTTACATACATTGCTAGTTCTGCCATGGCTGGCCAGCTGTCCCTTCTCTGATAATGAGGGATGAACAA
>chr10.fa_sequenceloci_24558070
CTGTCATATTTGTCTTGGCTCTGATCTATATCTGTCTATTCAAAATTTACGTACATGCATCTATATTTATGAAGGTACCTTCCAGTGAAGGCTGAAAAGTA
>chr10.fa_sequenceloci_24562836
AGTATAACAAAGTCTCCCATATCATTGTATTTTTATCTTTTTCTCCCTGCGTTCCTAAGAATTTGTTTCACAGGTTTTTAGTTATGATCACACCTTCTCTA
>chr10.fa_sequenceloci_24566336
AAATTTTTCTCTTGGGTTTACCTCTGCCTGTCCACTGAGGAAACGGTTAATGGAGTTGCTTTCCCATCTGAATTCTTTCTGGACTCTCTCCATTTGCCTTT
>chr10.fa_sequenceloci_24574045
TGGTGAGTCCAAAGTCAAGGTAGGTGATAGCATTGGTGGCCCCTTGCAGCACCGGGAGTCTATATGGCGGTCTAACTTCGCACCCCCTATTTGTCACTTCA
>chr10.fa_sequenceloci_24574200
GGTAATGGTGTTTCCTACTCTGAGTTTCACTAGATTTAGTAAACGCACATGATCATGCTGGTCCCGTCGAAGTGACGATAGGAGTCCTCGGAGCTGTGGTC
>chr10.fa_sequenceloci_24577638
AAAGCAAGACTCCATCTCAAAAAAAAAAAAAAAAAAAAAAAAAAATGTCCCTCATACCTAAACCTTACCTCTTGCTAATTTGCTGAGGGTTCATTTTAGAT
>chr10.fa_sequenceloci_24579045
TTTGCTGCTGCTTGTTGGCAATACTCTCAAAAAGGCGTGGGGAGGGAGAGGTGTAACTCACCCCTGAAGTCAAGCCTGGAGATTACTTGTCAGGAATGTCA
>chr10.fa_sequenceloci_24582433
CAGGCTCCCATGCCGAGTGTTCTTGTCATTAACTCAAAAGCCAAATGCTGGTATTTCTGTTCTTACTTGCTTGATTGTTTGTTTACCAGTTCTCAACATCT
>chr10.fa_sequenceloci_24586614
GATGTATCCAGCCTTCCCTAAATGGCAGATGAGGACACTGAGGCCAGGAAGCTCAGGTGACTTATCCAGGAGCGTGCCAGTACTTAGCCAAAGATCTGGAA
>chr10.fa_sequenceloci_24593631
CAATGCAAGGGATTTGTAAAGAAACAGGGAAATGAATGATCTGACAGGCCGTTTGTTACCACCAACATTTTTCTTAATTTAACCTGAACTTACTTGCTCTT
>chr10.fa_sequenceloci_24600745
AAAAAGAGTGAGAATAATGAAACTGTGCACACGCAGGCCTTTTAATAAACTTTCCCCCTGTACGCAGCCCATTCTAGCTATATATATTTCTTGGTCCCAGC
>chr10.fa_sequenceloci_24604659
GATGCAGGCAAGATTGATGCTGTTGGTTTGGTGCAAAAGTAATTGCAGTGCTTCCCATTTAAAAGTAATGGCACACACTGCAATTACTTTTGCTCCAACTT
>chr10.fa_sequenceloci_24606161
CTGATTGGAAGGTGGCAGCTTTTCAAATACAGGTCATGGCAGCGCTCAACCTGGATTCCTCAGTTGCAGAAGACTGCTTTTGCTAGACTGCTGAATTTACT
>chr11.fa_sequenceloci_26040766
AAGTTTATTTATAATGTGAATAAAATATTTTTTAATGGTAAAATCACAGATGCTTTGAAAAGACAGGGAGAGTGAGCTATAAAGTTAGGTAATTCTATTTC
>chr11.fa_sequenceloci_26079681
AGTTAAATTAACCACTGACAAGGAGTAGGTAGGATCACAGTGAAAATGATAGACAATATAAATTTTCTTAATATTGTATATTTTGATTTTTGAACCACATT
>chr11.fa_sequenceloci_26080836
CCTCTAATTAACACTTTAATGTTAACAGATGTGGACCATCAGGAAATGGCTTTTCCCTGGTACCGGCTGCCAATTTATGACTTTTAGAGGGTAATGTGGCA
>chr11.fa_sequenceloci_26086343
ATTTTTACAAAACATTTGGGTTTTTGTAATTCACCAACCAAAATGGATTTTTGAAAACAGCTATTCCATGAAGAGACATATTGCTTTGGTTGAAATAGTAA
>chr11.fa_sequenceloci_26087397
GCCTGGTTTCTTGTCTCAATGTCATGAAGCCACTCCTAAAAGCATAAGTGGAAGATCACCACCTTATGGTCCCACAGGAATTAAAATTTAGGACTTGTAGG
>chr11.fa_sequenceloci_26089780
GAATTATTTTTTTGTTCCAACCTTATATAAATGGTTGCAAATATATCATCTCATGTTTTATTAATTAAGTTGTGTATTTATTAATACAAATTGTGTTCTAA
>chr11.fa_sequenceloci_26099213
GTACATTCTAATTTTTTTCCCAGCAGATATGTGTGTTAGAGAAACTCTATTTATACATTTTGCAACATGAAAGTTATCAAAAATATAACATTTCTGCATCC
>chr11.fa_sequenceloci_26099977
ATCTAATGCCAGCAGCTGATCTTACAGGAGGTGGAGCTCAGGCAGTAAAGTTTCCTTGCATGCTCACCTTCTGCTGTACGACCCGGTTGCTAACAGGTCAC
>chr11.fa_sequenceloci_26100882
GGTTATACTTGTAGTTGATTGCCTCATTTTTGTCATTTTGGAAGAAGGATCACAATATGTTGTGTGTAGATTTTGTCTATTGCACAACTCAAAGACTTCTC
>chr11.fa_sequenceloci_26102758
TAAATATGAGCCAAAGATGGGAGAAGAAAATGAGGACAATGAACAATCATCAACAGGATGACATCTGCTTTCTTTTTTTTTTTTTTTGAGATGGAGTCTTG
>chr11.fa_sequenceloci_26104513
AACATGAGTTTCAGAGGGGAGAAACATTCAATCTATAGCACTACCCTTATGTCAATAGTTTACACATCTGGGGACCCATAGTTCATATACTAAAAATATAG
>chr11.fa_sequenceloci_26115829
TTTAGGAAGGCATAGAATAACTGACGTTTAATAAAGGGGGAAACAGTTTCACACGGCAGTCACAGCAGTCACTCATCCTTAGAAATTTTTTGAAATATTGC
>chr11.fa_sequenceloci_26120791
AATTGAACACCAAGGAATTCATGATATATCACAATCATTTTTTGACTACAAGGACATCAATTTTCTGTAATTGCTTATACAAGTCACTGACAGATGCTTAA
>chr11.fa_sequenceloci_26125084
AGGCACATAAATTATATAGCATAACTTGCCTTTCTTTTTCAAACTGTTTCAGCTAGTATAGGACATTAAAATTGCCAATAAATTTTATAGTTTATCAATGT
>chr11.fa_sequenceloci_26128777
ACAAATGGCACATGCTGACAGTTTAGAGTGAATCATCGAAGGAAGGAGACAGTTTCCCTGGATTTGCTGAGGCTGAGAACCAGTGTCTTGACAGAAACAGT
>chr11.fa_sequenceloci_26129257
GAAGAATAACTTCTCTTATCTGATTTTAAATGAAGCATAGTCTGGGTGTCGATTTGTGCAGGATGATTTTCCAGGAATAGATCAACTTGTAAGTAGATTTA
>chr12.fa_sequenceloci_29030367
AGACCCTGCCTCAAAAAAATTTTTTTCTTACTATCACCAGGTGAAGTTTGCTTATGGTAGTTATGGTTTTGGAGCCCTTAGAGGTTACTTGTTCAGGCGTT
>chr12.fa_sequenceloci_29036010
CACTCACAGCACTTCAAATATCTTAAATGCTCCCTCCTGTTTCTGCTGGGCCTTTGATAGTGAGACAATTAGCTTTTTGATACAACCCCTATCATAAAAGA
>chr12.fa_sequenceloci_29037619
TATTCTCTCTCCAAGGCAATTGTTCTCTGCAGCATAATCTGCAGGCCCCCTAAGTCAACCTCAGCAAGTGGATGATACCCAAGAAAGGTTATTGTTCCCCC
>chr12.fa_sequenceloci_29041205
ACTGCACTTACTGAGAAAAACCCACATAGGCATTTTCCAGAAATACTGACAATTAGCTTAAATTGAACAGAGGATAAGGCTAAGCTCTCCGAGTATTACAT
>chr12.fa_sequenceloci_29042064
CTACATTGAAAACAATGATTTCTACTCAAAGGAGTGCCAAATGGTTAAGCAGACCAAGAACCTCCAAGTGAAAAGACTGAATTTGATTGGTCACCTTGACG
>chr12.fa_sequenceloci_29045205
CTGGGAGCCCTTAAACTTCCATGTGGGAAATCTGATCACCCTGACACTGCCATACTGGAGAGGCTGCCTGTCAGTGCTCTGATGAACTGCAGCCATGTGAG
>chr12.fa_sequenceloci_29046516
AACTACCAAGGGATGCTCCCCTTGCAACATCTCCAAGTCTGAGATTTCTAGGGTTTTAAAAAAAGATCTGCAGTATGAATTCTTTGAAAAGTATTTGCAAC
>chr12.fa_sequenceloci_29049450
AATGGGCTCATGTTAATAATTTTTATAGTTGATTGTTGATGAAATCTTTTATCTTAGCTGTCTTTCATCAGAAAGGTTTTAAAGCTTTTTTCTTCTTTTAA
>chr12.fa_sequenceloci_29050633
TATTTACCCTCCCACCTAAAAAACTGCCTTTTAAAAAAGATAAAATATAATGAACAATAGTTTTCAGACATTAGACATCAAACAGTGCAGTGATCTCCAAG
>chr12.fa_sequenceloci_29052495
GGAAACATATGATTAACTTTGTGATTTACCCATATGTGTATATCCTTTAGGTTCTCTTTTTCTGAAAAACTGTCAAATATAAGCCTCTAGCTAGTATGATC
>chr12.fa_sequenceloci_29054881
CCTGGGCAACAGAGCAAGACTCTGTCTCAAAAAAAAAAAAAGGTCTTATTTCATTAGAGTCTCACCCTTATGTCCTCATTTAAGTATCTCCTTAAAGCCCC
>chr12.fa_sequenceloci_29059445
TGTGATGTTAGCAGCTGTTGATGATCAATGAGTAGTTTCCATTAATTATCGGAGCTGCAAAATGGTAACATTTGAATTCAATTATCCTTTATTTGTTGAGA
>chr12.fa_sequenceloci_29063619
ATACATTTCGTCTCATTTTGTGTATCTATTTTTTCATTTATTACCTGTCTTTCTTGATGAATGAAAAGCAGAACCTGTGTCTAGTTTCCTGTTCTATCCCT
>chr12.fa_sequenceloci_29068870
TTTTATTCCAATCCCCCCATTTTTCTGGCTGTTCTCATGACACTTCCTTTGTAACATTTCTTAGCCTCCCTGACTGCAGTCATAGGGTTGTCTCAAGTCCA
>chr12.fa_sequenceloci_29070853
ATCCTTTTGTTCACGATCGTGTTACACTAACCACAATCCACAAAGGAGACAGCAACATGCTACCTTCTTCACTCTTGTGTATCCAAGTGGATTTTTTTTAG
>chr12.fa_sequenceloci_29073426
CTCACCAACTCTAGCGTACTAATTTTCCTACCCCCATACCCAGTACTGCTATCTATTCAACTGTCTCTCAGAAAGTGAGACTTTCTGGACTTCCAATCTAT
>chr13.fa_sequenceloci_40883080
GCATCCGTGTCTTGGTTTACTAGGGGTGGCATAAATTTGCTCTTCCTTAACTCATGAACAACACAGCCCTAAATGTATGAGACAGATTTGTGTTTTTGGAA
>chr13.fa_sequenceloci_40889256
CGTAAGGAGGCATTCCAGAGGTTTCACAGGATACTTCTGCTTACAGCCTGTTGTCCAAAATTTAGTCACATTACCACACCTAACTGCAAAACAGGCTGGGA
>chr13.fa_sequenceloci_40901079
CTCCTAAGTGGAGGTTGCTTTTATTGTGACACGGGGTATGTTCCTTTTCATAGTATTCATAATGTCCTAGAGGGATGTCACCCCTTATGTCACAGGGTTTG
>chr13.fa_sequenceloci_40927826
TCAGTGTCAAGACCAGCCGGTGGCAATGAGGAGCCGGCCTGAGGTGAAACAATCAACCCCCGTGACTCTAAGTACATGTGCTCTCAATCCATCAAGACCCT
>chr13.fa_sequenceloci_40934147
GACAGTGCGATCCCAGAAAGGGAGCTGGGACAACAGTGGAGAAGTTGAGGAAAGATGCTCTTTCTTATTTTGCCCCCCTTTGGCGAGGCTATCAGAATTTA
>chr13.fa_sequenceloci_40937288
GCAAATTCCTTTTCAGTTAATGGGACCAAAGAGAGATGTTTTTGCCTCCCCCTAAGCTGGAGGTAGTTGGCTTAAAGTGGAAGAATCCCGAGGAGGCGGGG
>chr13.fa_sequenceloci_40940382
ACTCTTCATTCATTTCATATTGGAGGAACTCTGAGGGCTGCAGCGTTGCCCTGGGGGGACAGCACAAGCAAGAATGCATCAGAAGGCTAGTGCCGCAGGAA
>chr13.fa_sequenceloci_40964852
AAAATTAAGCTTTGCCTACAGTGGCTGCAGAGGGCAGTTCTAGCCCCATTATTCCTTGTCTGATAGAAGAAAGTGGCAAATCTGGCCTAATGCAATCACAG
>chr13.fa_sequenceloci_40969635
CCTCTAGATAGTTGAGTATCCTGGGAATAAGATTAATGCCAGCTGAAGCCATGGCTGCCTCATTTGTCTTCACATCGCCCCTCGTATCTCCTACATAGCAC
>chr13.fa_sequenceloci_40971238
AATTTTTTTAAATGACAAAATGTCAAGGAGCCCCAAAGCCAGCAGCCAACATTGCACAACCCAGGTTGCTAGGAGTGGCACTGCTGCTGGGACAGTTGAGG
>chr13.fa_sequenceloci_40972712
GTGTACAGGTTTTTGTGGGGGCCTACGTTTTCGTTTGTTTTGTGTAACTAACTAGGAGTGGAGTTTCTGGGTATCTTATGGTGTTTAAGGATCCATTTCAA
>chr13.fa_sequenceloci_40977965
GTAAAAGTATTTCCCAAACTTTGGTTAGGGTATCTGCTGGAATCTAGATGCTCCTAAGTCCAGGAGGCCATCTCCAAATCCTGGGGAGGGCTGCAGCAAGT
>chr13.fa_sequenceloci_40988033
GGGCAGGATAACTGCAGCCAGGGTACCCAGCCAGGAGGAGCTGGGGACGCTAGGGTAGAACAGGTCTGGTGTGGGAACAGAAAGGACAAAGGCAGGGAGCA
>chr13.fa_sequenceloci_40989806
GTCACAATGTGGGTCAAGGCAATGGGCCAGGTGAGGGGGCACTCAGGCACCAGGGTGGCTTGGCAAGACTGCTGCTCAGAGGTGCCCCATGGTGATGGAAA
>chr13.fa_sequenceloci_40993315
AGTGTGACTACTGGGAGGCCATTCTGCCCACACTGGCCATTGGCCAGGGCTACTGGGTACTTGATATAGCCAAGAGAAGCAGACATTGGGGGTAAGATGGC
>chr13.fa_sequenceloci_40996529
TGAATGCATTTCAATGTTTAAGAAGGCTTGATACAAAAAGAATGTCACTTTTTGATTTAACTGAAAACAAAAGATTGTGGTGAGGATTAAATGACAATAGT
>chr14.fa_sequenceloci_44384733
CCCCTCAAGGCCCAGGTAATACATTTTCAAAGAGCCTGTCTAGTGTTAAGGGTGCAGGCTAAGTCATAGAAAGGAGCAAAATTAACTATCTCATAAGGGAA
>chr14.fa_sequenceloci_44675568
AGTAAGAGCTGGGAATTCCTGACCCATGTGGAATAGTTCCCAAGCTACAACATGTGCATCTTACGCCCTCCCTCTTAAAACATTCTCTACTTGCAGCAAGC
>chr14.fa_sequenceloci_44736247
ATAATACACTTGTTCTACTCATCTTGTGATATTATGAGAACTAAGTAAAAGCATGTAGGTGAAAGCCACTGCGGAAGAATTGAAGAATTATACTTTTGGTA
>chr14.fa_sequenceloci_44767250
AAAGAATCACTCTGTATAGCGCTACGCTACATTTTGTTTGAATCACTTTTTTTCCTTCAAAAAAAATTTAAAAAGCCTAGACAGCCATATTATTCACGACC
>chr14.fa_sequenceloci_44781344
TGTTCATCAGCAGAATCAACGCTTTCTAAAACAAACGTGTCCTTTTTGGATTTAGTGGTTGCAACTATACTCTCCTTTGAGTGAAAAATTTGTTTAGCCAA
>chr14.fa_sequenceloci_44790789
ACCTGATTTTACTAATAAATGGAGATGCAAACTAAAACAGTGAGATTTCTTTTTCATATCACATTGGTAAATATTAATTTCAAAATGCAAGTATGCATACT
>chr14.fa_sequenceloci_44844887
CCCCCACTTGAGATCAGACCACGAATCTCTGCTCGATACCCCAGGGCAGTGTGCTCGAGTCCTGAAGAGTTGGGATCTGGTCCACAGATTTTTCTGTTAGT
>chr14.fa_sequenceloci_44902093
GTTATTCAGAGCACAAGTGTCAGCATAGCTTCATGTTCCCCTTCATTTCCCAAGTCCTATGGCAGTTACATGGAGGTAGGCCCAGGTGGTTGCTGCACAGT
>chr14.fa_sequenceloci_44917799
CATCAAATACAAATCAAACAAATTACATGAGGAAAAATGTGCTATCTTTTGCAGGTTTCAGTATAGTGATATGTGGCAATTAAGACAAGGGTTCATAGTCT
>chr14.fa_sequenceloci_44944977
TCACTACGGAGACATGAATATTCATCAAAAGTTCAAAGAGATGACAAAGTCTAAAAACACAGAGGGGCAGTGAGAAACCAAGAGAAGCAAAGAGGGGAAGA
>chr14.fa_sequenceloci_44967660
AATGTTGATCAATTTTATAAAATGATGCAGGATTGTTGAAAAAAATTGTAATATAGAGAAGTATAGCAAGAAATGTAAAAATCACCTGATACCATTTCAAA
>chr14.fa_sequenceloci_44979059
CTTAGAAATATGATTTTCTGCACCATAAATAATGGATATAGTGAGGATTCGTAACAAATATTTGTGTTGTTCTTAGAACTTTAGTTTTATTGGATAAGGAT
>chr14.fa_sequenceloci_44996491
TTAGATTGTGATTATTCGATAATAAACATACTTGTTTATAAACTTTGCTGCATTTCTGTTTACATTCTTGGTTTAGATACCTATAAATGGAATTGCAGGGA
>chr14.fa_sequenceloci_45026290
GTGAAAAGAACCTCTATCTATTATAAGCAAAGGACTGCCAAGGACTGCCATTAGCACTATAAGCTGGAAGAGTCAAGGATGAATCTTCTTGAGTTTGCAGA
>chr14.fa_sequenceloci_45040735
AGTTAAAAAGGTTATCTGAAACACATATGGGACACAGTGACTGCAAGACTCAGATTTGCTTAGAAACGTGGGAAGAGTAGAATAAGCTAAAAAATAATTAT
>chr14.fa_sequenceloci_45065082
AAAAGATACTTGGTATAATTTTATTATCTTAGATTTTTAAGACTATTCCATGTCCTCTGATCCAGGAGGCCTTAGGTAACTCTCCTGCAGCCTCTGTTGCC
>chr15.fa_sequenceloci_46930342
ATCTTAATCCTAATGGATCTGACAGGCATCAATTTTCACATTAGCTTACTCCTGATCTTCTTTGAAGTGGAACTCCCTTGGGTTTCGAGCAGAGAAAGCAC
>chr15.fa_sequenceloci_47004898
TGAAATTATTTCCTACATATAAATAAAGCTTTTAGAACAACGCCTGGTACATACAAAGGCCTAAATAGTAGAGGAAGCAAAAATAAATGTGAGATAGAGAA
>chr15.fa_sequenceloci_47007067
GATCGTGTTCCTCCACCACATGAAACCCCTGGCATCTATGATCAAAACAATCTCGTTACTATAAACCCCTAGACCCTGGGGTTCCTGGCCCCAGCTCACCC
>chr15.fa_sequenceloci_47007957
TTATGTTCAGACAGAAATGTCTGAACAGGAGGGGGACAAAGGGACAAACGGAAACAGCTGGAACAAGGACACCCAAGGCTGATCAAGTTTGAGACCCACGT
>chr15.fa_sequenceloci_47011189
CTTTCTCTCAATTGCAATACTGGGGTCTCATCATATTCATGGGCAAAGCATATGAATTCAACTGCATCCATTTGGCAGGCAGAAAGCGAGAGATTAGCCCC
>chr15.fa_sequenceloci_47017404
TCTCCTTGACCAAAATATTCCCAATATATCTTTGCAGAAATTCCTTGAGGCCTTGTATTTTATATTCAATTTTAATGTTGTTATTGAGATCTAAAAGTTGC
>chr15.fa_sequenceloci_47025001
AACCCGAAGGTCCAGTAACTGGTGAATGGATAACAAAATGTGGTATTGCCGTACAATGGACTATTATACTGGAATAAAAAGAAAGGAAGAACTGACACATG
>chr15.fa_sequenceloci_47029242
GCCCTCCCTTGCGGATAACCTATAATTCCTTATCTATATTCCCTCATCTACAATACCTTAAAAAAATTATATATATGTAAAGTAATATAATTTTATAATTA
>chr15.fa_sequenceloci_47034812
GCAAACCTAGCCACCTTCAGGTGCAGACAGATGATGTAAGTGAGTGAAGCTGGGTAGGAGCGGGGTGTGGGGCAGCCTGTGTGCATCATTTAGATCACTCT
>chr15.fa_sequenceloci_47044493
AATCAGTTGGACCCCACATCCCTGGGGCTGAGGAGACAGGCTCTGGGCAAGAATATTTACCTCTCATTCCTCCTCATTCCTCATCTGCTTTCTTCCTCTCA
>chr15.fa_sequenceloci_47051808
AGCCGGCTCAGAGCAACATGGACAACATGTTCGAGAGCTACATCAACAACCTTCTGGGGCAGCTAGAGATCCTGGGCCAGGAGAAGCTGAAACTGGAGGCA
>chr15.fa_sequenceloci_47077867
TTACCTATTAGTAGTGTAAAAAATATAATCAGGATTTATTATTTTTAAAAAGGAAGGACAAATTCTGTTAAAAACAAAAAACAATAGCCCCTATGTGGTTA
>chr15.fa_sequenceloci_47088585
AAGGCAATGCTTTAAATAATAAACCCAGCTGTTAAACAAAATCCGAAAGGAGTTAAAGATCTCTGGTCTTTTGTCTGCTTGACTCACTGAGTAACAATGAC
>chr15.fa_sequenceloci_47104558
ATAGTACTGAAACTGTAAACATGGGTAGGACTAGCAATTACAGTCTCAACAGAAAATTTCAGCCCGTATGTAAATATTAGGTAGAATTCATTTATCTAATC
>chr15.fa_sequenceloci_47113987
CTCGTACTGAGTAAGTGGTTTCACATATTTATCTTCCATTTTCTTCAGTCTTAGGAGACCCTTGTTCATATAAAAGTAAAGCACCTCTTAAATAACAAAGT
>chr15.fa_sequenceloci_47121409
AATGCTTAAGAGATAACTACTAGCTGTGCTGTTTTTTTGATTAAAATGCCGAAACAAAACACAGTACTTACACGTGTAAGTTTCACAGACTCCAGACAATA
>chr16.fa_sequenceloci_24679987
TGTAGAGTCTGTGTAAAGACCAAGTTTAGCCACATGTGGCTGTCAAGTACCAGAAATGGGACTGTGACTGAGGAACTAAATTTTTAATCTTACGGGACAAC
>chr16.fa_sequenceloci_24734862
TCTTAAAGCTTAAAGCACTTTTAAATGTTACTGTTTAAAAATAAACATGAATCTGGCGGGTACGGTGGCTCATGCCTGTAATCCTAGCACTTTGGGAGGCT
>chr16.fa_sequenceloci_24738367
CCCTTTTTCTTTCTTTTTTTTTTGTTTTTTTGTTTTTTTGTTTTTTGTTTTGCCATACAGGCTTAGTTTTGAATCCTGGCTCTGCATTAGACCCATAAGCA
>chr16.fa_sequenceloci_24741127
CAGAGGAAACAGCAGAGGAGTGGTCTGTAGACCTCAGGCAGGCTGTGGTCGAATCTGGTGGTTCACGCTGTAATGTGCCTGGGAACCAACCAAGCATACAG
>chr16.fa_sequenceloci_24745381
TTTTCTTTCTTTTTTTTTTTTTCTTTCGACAGGGTTTCACTCTGGATATCAGTTCACTGTCACCTCTGCCTCCCAGGCTCAAACGGTTCTCGTCCCTCAGC
>chr16.fa_sequenceloci_24751904
GGAAGGGTCTGGGCCTTGAGGCTAGCTGGGAAACTAATTTGGAAGTTGAGACAAGAATTTATAAAAGCCGGAATCAGGGCTGTAGCATAGAGATGCGAGGA
>chr16.fa_sequenceloci_24756164
CCGAGGCGGGTGGATCGTTTAAGCCCAGGAGCTTGAGACCAGCCTACGCAACATAGAACCTGTCTCTACAAAAAAATTAAAAAACTAGTCAAGTGAGTTGG
>chr16.fa_sequenceloci_24767551
GGAGGATCCCTTGAGCACAGATGTTCGAGAGTTTGAGGCCACAGTGAGCTCTGATGGCACCATTGCACTGCGGCTTGGTCAAGGGAACAAGACCCTGTCTC
>chr16.fa_sequenceloci_24783646
TGTTTAACTAAACAGAATATATCATTAAAGAGATAGATTTTTTTTTAAGTGGAAATTATGGAGTTGGAAAGTAACAATAAGTGAAATAACATACTCACTAG
>chr16.fa_sequenceloci_24788653
GGTGGCCCTGCCTTCCTCTACTTCTCTTCTCTGTCCCTTTGGAGCATGGAAATAATTGGGGGTGGGGAGCAGGTACCCTTGACTTTGTCTCCAAGATCTGA
>chr16.fa_sequenceloci_24795616
CTTACAGTTAGAGAAAGGGGATTGGCCCTCCAGACGGAAGCACCAGCACAAGTGAAATCTGGGAGGCCCAGGTACACATGACTTGTTGAGAAACAGAGGGT
>chr16.fa_sequenceloci_24796094
TTCATTTGTTCATCCATCAACCTCCTTTCTTCACAGGTAGACATGTATGCAGGTGCCATCTTCATCCAGCAGTCTTTGCACCTGGATCTGTACCTGGCCAT
>chr16.fa_sequenceloci_24805824
GGTGAGACTCTGTATATAAGAAAAAAAGAATCCAGACAGAAAAAATGTAGTGAGCTAAAAATAATAAACAAACTGGTCTCATTCCCCTCCTTCATAACAAT
>chr16.fa_sequenceloci_24806473
AAAGAGAATGCAAAGTAATAGTAAAAATATCAGTTATTACAATACAAGTACATGGAATAAAATTCCCTATTGAAAGACAAGGCTTCTTATAAGCAGTTACA
>chr16.fa_sequenceloci_24809456
ATTACTTTGTGACGGAGGTTTCATGGGTGAATACTTATGTCAAACACCAAATTTTACATTTTACATATTTGTAATTTATGGTTAGGTCAATTATAGTCCAA
>chr16.fa_sequenceloci_24811147
TGACCTTTGACCAAAGACTTTGTAGAAGAGCGAGAGCTTCCTGTGATTTTTGGAGGAAGAGTTTGCAGCAGAAGGAACACCCAGAGCGAGGCAGATACATA
