# Supplementary material for: LDsplit: screening for cis-regulatory motifs stimulating meiotic recombination hotspots by analysis of DNA sequence polymorphisms
Source: BMC Bioinformatics. 2014 Feb 17;15:48. doi: 10.1186/1471-2105-15-48 (PMC3936957; doi:10.1186/1471-2105-15-48)
Supplement: Additional file 3 — DNA sequences for motif finding. Additional file 3 is a zip file containing 4 FASTA files and one excel file. The file of “Positive_Group.FASTA” contains 332 DNA sequences each of length 101 bases extended from 332 SNPs with significant associations with proximal hotspots reported by LDsplit from the 70 SNP windows studied in the paper. Each of the rest three FASTA files (i.e. “Negative_Group_1.FASTA”, “Negative_Group_2.FASTA” and “Negative_Group_3.FASTA”) contains 101-base DNA sequences from the three groups of randomly selected SNPs. The excel file “Positive_SNP_info.xlsx” contains information of the 332 SNPs (e.g. chromosome numbers, physical locations, rs numbers, and the flanking 101 DNA sequences). [file 1471-2105-15-48-S3.zip › Negative_Group_2.fasta]

>chr1.fa_sequenceloci_40977156
TCCACAGAAGGAGGATTTGGTGGTACTAGCAGCAGTGATGCCCAGCAAAGCCTACAGTCGTTCTGGCCTCGGGTCATGGAAGAAATCCGGAATTTAACAGT
>chr1.fa_sequenceloci_41003644
GTGGGCAATTCTGGAATGGTCTACCGTGAACTTGAGAGGTCGTTTTTTCTCGGTAGTTCAAATTCTGTGAGGCTGGAAGTCTCAGAGAAGCATTTTGATTG
>chr1.fa_sequenceloci_41011798
GCCGTGTGCCTAGCCCTGTGTGCAGGGAATGTAAGAGGGAGAAAGTGAACATGCAGAGGGGCCCCAGGCTCAGAGAAAAGGCAGAACCTCCACAATTTAAT
>chr1.fa_sequenceloci_41016015
TTTTGCATGGCCTGGATATCAAATCCTGAGCCCACACCCCCTGTGGACAGACTGAGGTGTCACACTTATAAGGATCCTCTTTCTGCTTAAAGCCAGGGACC
>chr1.fa_sequenceloci_41018083
ATAGCCAGGGAAAGTGGGGAAGAGGTGGAGTGACTTGCCCAAGGTCCCCAGGTATTCCACAGGTGGAGCTAGGACTGGAAGCCCAGCCATGACTTGTAGTT
>chr1.fa_sequenceloci_41024755
GCCAGGAAATGCCCTCGCCAGGGCCGTGCTTGTCCTGACCACTTGTCCCCGGGAGCCCAGGGCCAGGGCATGTCTTGGGAACTCTGGGGGAAGAAGTATGG
>chr1.fa_sequenceloci_41034299
TGACACTGAAGCTTAAAGGTGAAACACTGCCCTTGTCACACAGCCAGGAAGTGGTGAATGCCCAAGAGGACGGGAGTTTTCTGGGCTCAGCTCAGACAACT
>chr1.fa_sequenceloci_41042750
TGGTTAATCTCTAAGGGACCTTTCAGTGCCCAGATATAGCCAGTATCTGGTCATATCTTGCCACTTCCGCTTCCCCTCATACAAGTCACCATCATCAGCTG
>chr1.fa_sequenceloci_41047009
TGGCTCTGGATCCCAGCCTCCCATCTTCCTTGGGGACTTCATTCCATTGACTACTCACTCTGTCTCCCCGCATCTTCAACTTCTCCTTCTTGATCTCTTGG
>chr1.fa_sequenceloci_41057096
AGGGGTGTGGCCTGCGGGGGTTGGAGCCCTAGCAGGAGGCGAGGTCTAAGCGGGTGGGGCGAAGTGGATTCTGAATTAGGTAGGGGCGGGCCTAGGAGTCC
>chr1.fa_sequenceloci_41060035
AGAATGCAGCGGTAACAAAGACACAGCTTGCAGTCTAGGGGGAGAGAAAGTTATCAGTCAAATACACAATGAATAGGTATTCATCAAATGTGATAAGGGGA
>chr1.fa_sequenceloci_41064371
TCACCAGGCTCAGGCCCAATGGCCGTATCGTTAATCGTGGCTGTCTAGACCGCCAGCCAGGACACCCTTCCTCCACCAAAAACACACACACATATACACAC
>chr1.fa_sequenceloci_41066444
CCAGTGAGAGTGGCCCTGGGAGGGCAGATCATGAGGCCCTAAAGAAAGTCCTTGTGGAAGTGAGTTCAAGGGGTTGGGACCAGCAGGGCAGCCTGGGCAGA
>chr1.fa_sequenceloci_41070242
GAGGTGCTCTCCTCAAGCAGGTCTATTCAGCTCCAAAGCCCAGGCCTTCTTCCTACCCCTCTTCACCCAGCCCAGGCTGCAAGTATGAGACTGTGGACCAT
>chr1.fa_sequenceloci_41079482
AAAGGAAGAGAGAAGTCTCCACTTTTCTTGCCTTCCAGTCTTCCCCTAGTACCCCTTATTGTCAAAGCTAGCGAACAAAGGAGTGATGTGGTTTGCAGAGT
>chr1.fa_sequenceloci_41086945
AGGGAGGGAAGCAGAGCCACCTGGGATTGATCATCTCCCAGTGAGAATACACCCAGTCCCTGTTGTGTGTCCCCACGGCCACAAGGCGTCAGTAAAGACCT
>chr2.fa_sequenceloci_29353129
AGTTAAAGAAGCCAGACAGTAGGTGAAAGACCGCCTATTGAATGATTCCATTGATAGAAAATGTCTAGAAAAGGTAAATCTGTGGGGCCAGAAAGCAGATT
>chr2.fa_sequenceloci_29360271
CCCCCTCTTTCTTTGAGCAGAGATTATCTGCGCAGGTACTGTAAATCACATACTTGTGCCTATAGCTAGGAGTGTAGAGATGTGTAAGACGTGGACCTTGC
>chr2.fa_sequenceloci_29363747
TACTTAACAGGTCAACATCATTCTGCGTTACTGTTGGCCTTGTGTCTTACACACAATAGATGCCTAACATCTAATGACCAAGACCTTCAACTGAATTATGT
>chr2.fa_sequenceloci_29367455
AAAAATAACCAAGAACCTAAATATTTTGTTAGTAACAATGGCTATTGACCAGGTGCGATGGCTCCTGCCTGTTATCCCAGCAGTTTGGGAGGCCCAGGCAA
>chr2.fa_sequenceloci_29371262
AAGCCTCTGCCCTTTCATCTAGAGTGCTTCTTTGGTTTCTTTGGGGCCAGTCACATCTACAGTCTAGTTTGATTTTAGCGAATGAAAACTGCTGCACTTCA
>chr2.fa_sequenceloci_29372979
ACCAAACTGTTATTTGGGGGAAATGTGAGTTGTTCAATTTTATTTTTCCTCCAGACACTGGGGGTAGCCAACCAGGCCATACCAGTGGTCCCGAGACAAGT
>chr2.fa_sequenceloci_29375461
TTGAACAGCTGGGATGTAACTGCTGCCGCTAGTTACTTGTTGCTCATTCTCTCTTTAAGTTCTTTCAACCTGGTTTCTAGATAATCTCCTCATTACTCTAG
>chr2.fa_sequenceloci_29376536
CCATGTATAGGGGAGCCCATGCAGGGTCACTGTAGATCTTGCCTAAGAGGGAGGTAAATAGACAATAGTAGGAAGAAGCTGCCGGTATCTTGAGATGCCCA
>chr2.fa_sequenceloci_29379158
TTTCATCCACTGAGTGTTCAGTAAGGGAGTATATCCAGGCAGATGTTCTTCCTCAGGATATAAGCAGTCCACTGGCTAGCCATAGGCAGAAGAATGAAACT
>chr2.fa_sequenceloci_29383066
AACAGTCGTGTGTGTGTGTGTGTGTTTGTGTGTGTATTCACACAAATATGCGAAATCTGACACAAATTCTAAATTATATTTATGGGAAATAACGCTTGCTG
>chr2.fa_sequenceloci_29387240
ATCCACTCACAGGGTAGCCGTGGGAGGTGGAGAGACTCTGTAAGCTTTGACACACAGGGGATTCTCATTACAGTGATGTTATTACAGGTGTCTGGACGGTT
>chr2.fa_sequenceloci_29388323
AGGGACTTTTGGCAGATTGGAGGAGGGAGCTCCCATGCCCATGCTGGCTGGGGAGAGGAGCTGGTGGAGATGGTGGACAGGGGTGGCAGGGCCCCCTTGGC
>chr2.fa_sequenceloci_29389543
CTCTGATAGGGGCTTGCTTGTTCTTCTACCAGTCAGCCCAGAGAGGGGAAGTGTGCAATATTCTTCTCCCTAGATGGTCATCCGTTCTATGCAGAAGGTAA
>chr2.fa_sequenceloci_29391915
TCTGCATGGGCTCAGAATGAATTTCAGTCACAATTGGCAAGCACACCTACGGCCAATAGCTCTGAAGTTTCAGTGCACCTCCAAATCACCAAGGATAGGGT
>chr2.fa_sequenceloci_29393040
CTCCGGTGGGCCAACCATCTGTCTTCATTTATATGTTCTCTCAAAAAGCCTTCCTTTCTAGGTACCTGCTCTCAGACACCTGAGAAATATCAGCAATGACT
>chr2.fa_sequenceloci_29394338
TCAAATTTTTGAGGATGTATAGTATTTACAATGTATTACAAGAGCTCAATGTTTTTAAAAAGGATTCTGTAGAAAGTCTTTTGCAATCCTTGTCACTCTCC
>chr3.fa_sequenceloci_26852970
TACAGTAAGAAAAAACACATTTATTTATTCATTGAATAAGTAGCATGCACCGTTCCAAATAGTAGAGATGTAAATCCCCTCACTTTAAATGGAACTTAGAT
>chr3.fa_sequenceloci_26877849
AGGATGTCAGCTGTGTATTTATGCATAACATAACATCTATATTGTCAGAGCCTTGACCCATTTATTACCAAAACAAAATGGTAACATGTAATTAATGTCCA
>chr3.fa_sequenceloci_26878897
CTCAGCTATCCATGATTATAAAACCCATTAGTCGTAAAATGCATTGCTAACAAATATTTACACATTTATATTTGAAATACAGCATTTATGGCTCAACTTAA
>chr3.fa_sequenceloci_26881886
ACAGCCATGCATACACCTCTCTACCTATGTCATTTACAATAAGTAGGTACCCTTCTTGTCGATTTAGAGAAGACGCTCCAGGCCTGGGATAAGCTCCAACA
>chr3.fa_sequenceloci_26883268
CTGTGGGAGTAAATAATTCACTCTTTTGAACAATGTGCATTGAGCATCTCCTACATGCCAAGAACTGACTCTGTGGCTGGATATTCCAAGTGAGGAGAGGC
>chr3.fa_sequenceloci_26887420
AATAAATTACTTTTCTTGATGCCACACAGCTCAACTGTATTGTCCAGAGCTGGAAGAATATTGCATGAGAAGAAAAGATTGTTGGGGTTGGGGGTATGGGT
>chr3.fa_sequenceloci_26892580
GTCTTGCTCAGCGGGTCTCACCCCACAGAGCCCAGCAAGCTAAGATCCACTGGCTTGAAATTCTTGTTGCCAGGACAGTAGTCAGAAGTCGACCTGGGACA
>chr3.fa_sequenceloci_26906990
ATGATCTATGCTGTTTATCTGGGAGAGCATAACAGTCTTCTAAAAGATCAAGGTAGAAAGGATACCAATTCAAAATGAGTCCTTTATCTATCTTAGGCCCT
>chr3.fa_sequenceloci_26909585
CAATTTTGAACATAAAAGTAAAAAATATAAAACTTCTAGAAGAAAATAGGTGAAAATTTTTGTAATCTGAGGAAGGCAAAGATTTTTTAGAGAGGACACAA
>chr3.fa_sequenceloci_26923507
GTTCTCCAGTTCAAATGCTAATCTCTTCCAGAAACCCTCTCACAACCACACGCAGAGATAATGTTGTACCAGTTATCTGGGCATTCCTTAGCCCAGTCAAG
>chr3.fa_sequenceloci_26924317
GAGACAAAACCTGGATTTGCTTTGCTGTCATTTTTGAATTTTAGTAAGCTTCTTCTTTCATTCTCTGTCATTTGCCAGCAAGTAGTTCAAAATGTTATAGT
>chr3.fa_sequenceloci_26926675
CCAGCTTAATCAAGAAAGATATAGTCAATAAACACATGTTCCCATCTCAATTGAGCGTTTTACTTAATTCTAAACAGTAAACTTACTCAGTCTCTTTTGCT
>chr3.fa_sequenceloci_26931411
GGCCTCTGGCAAGGAACCTTAGAAGGCCATTGGCAAGCTTTGAAGGAGTTGTTTTCTCAGTGTGGCAAGGGCTGAAACTAAGTTGGAGCAGTTTATGACTG
>chr3.fa_sequenceloci_26933137
CTTTCTGTTTAATGTGTTTCCCTTTTTCTAGATATGATCTCCTGCTTCCTCTCCCATATGGAAATATTTAACATTGACCACGATGCTGGTGCTGACCTTAG
>chr3.fa_sequenceloci_26933732
AGTCTTACTCCCATCCCTTTCTCCCTTTCTTCTCCTGCTATTTACATGATTGAACCAGAGATTGCAAATTAAACTGGTGGCTCAGATGTTAACTCTAGCCA
>chr3.fa_sequenceloci_26951925
CTGGAATTTGAATCAGCTTCCACAAAAGACAAGTCAGAATTTCCAGTCTGAATCTCATCAGATTGATTGTCTGCTAAAGGAAAAACATCAACACTCCCCAG
>chr4.fa_sequenceloci_31063420
ACCATGGAAGCTTCTTCCTGAGGCCTTCCCAGAAACAGAAGCTGCTATGTGTTCCTATACAGCCTGCAGAACTATGAGCCAATTGAACCTCTTTTGTATAT
>chr4.fa_sequenceloci_31098608
GTTGTCATCAGTATGAACTCATGTTTAGCTTGATCTGAATATAATTTTCATATGGAATTATTTATGGATATGTGTATGTCAGTTGCAAGCACCTAGAGACA
>chr4.fa_sequenceloci_31105646
ATCATGATTGTCTTGAGATCTCTACGGTCAGTGTGAAACTTGGCTTTGAGGACTTTCTGGTGAGTCTGCTATTTTTGGCTAACACCTAACTGTTTTAATAC
>chr4.fa_sequenceloci_31123039
TAATGATTAGTGATGTTGAGCATTTTTTCCTGTTCATTGGCTGCTTATGCGTCTTCTTTTGAGATGTGTCTGCTCATGTCTTTGGTTCACTTTTTAAGGTG
>chr4.fa_sequenceloci_31125527
TTCCTTAGTCAACTGTAATGGAAAAAAATATAAAAATATATCTGCAAAGGCGTATGGTGTGAGATAAAGAGACAGAGACTACCATGTGCAAGATACATTTA
>chr4.fa_sequenceloci_31136431
TCCAGTTTCAATCTTCTGCATAGCCAGTTATCCCAGCATCATTTATCGATCAGGGAATCCTTTCTTTGTTGCTTTTTATTGTCAGCTCTGTTGAAATAAGA
>chr4.fa_sequenceloci_31139053
CATACAGTTGGGTCTTACTTCTGAATCCGTCTTGCTACTCTGTACCTTTTAATTGGGGCATTTACCCCATTTACATTCAAGGTTAACATTAATATGCACAG
>chr4.fa_sequenceloci_31148120
AATGAGTTTCTTGTAAGCAGAATATAATGACTTAATGTTTTAAAAATTCATTCCACCAAATTGTATCTTTTATGTAAACCATTTAGTACATTTATATCCAA
>chr4.fa_sequenceloci_31150197
CTAGCTCCACAGCCAGGAGAGGCAGGAGTAAGTAGGAGTGAGATCTGCTCTGCTCTTATGCTCAAACTTTGCAGGAGTCCCTCATGGGATAACTCTGGCAG
>chr4.fa_sequenceloci_31154487
TTCTTAGATAGCATCTCATCACTGTTTCTTTGCATGATGAAAGGGATAAGGAGGTTTTGTTTGGGCCTCTTTTATAAGAGGCTAATCTCCTTTATGAGACT
>chr4.fa_sequenceloci_31157337
ACTGGAGGAAAGGTTAGAGAAAAGCATTGGAAAAAATTTTAAAAAAAGACAGTAGGAAGAAATCCAGTACTTCAACTTATACTGATACCGTCAAGCTTCTC
>chr4.fa_sequenceloci_31167686
GTAAGTAGTTAATTGCTTCAAAGTACTTCATTAGTATATTAATTAACTAACTCTAAGATTACAGAATATGGAAAATGTAAACGCTTATGTAGTGCTTACTG
>chr4.fa_sequenceloci_31176572
GTGTGAACGGGAGGGAATGGCACCCAGTGGCTGCTTCTCTCCTGTTGTTCGCTTAGTGGGAGAGAGGGTTACAGCTCTTTTATTCCGACCACTCACAGCTT
>chr4.fa_sequenceloci_31192161
CTGTCTTTTGAACACGATTTTGCACAAAACAATAAACTTGAATTATAGAGTCAGTGGGATTTGCAATGTATAGAACAAACTATTAAATTTGGTAACTTACC
>chr4.fa_sequenceloci_31199262
TTTCCTTAGATATTAATTATATAACATAGTATTTTTGCTCTTCTACCAGAGGTGTTTTTGGTTATCTTATTTGCCATATCTAAGTATCCTGTATGGAACAC
>chr4.fa_sequenceloci_31200251
CTATTGAGTTTATTTCAGACACTAGGTACCATGGAGCTCCTTTGTTCTCTGTAGACCAGTGGCTCTCAAGGTTGGCTGTCCATGAAAATCATCTGAGGAGC
>chr5.fa_sequenceloci_29723254
ATAGTATACCTATGATACTTATATGTATATCTATATGTGTATGTAAATCTATATCTATCAATCATCTGTCTATAAAATTAAATAGAATAGATTCTTACTGA
>chr5.fa_sequenceloci_29727826
AATGTAATTTGTGTACTGGATTCATTTTTTGTAAAACCATTGTTATTTGTCATCAAGACTTCATTAGCTTTTCCTATAAATAATTATACCATCATTTACAG
>chr5.fa_sequenceloci_29728444
TTACTTGGTGTAGGAGAATAACAAAGCTTGATTTTGTATAAATATCACAACGTAACCCAATATCAACTTATTCGAAATAACAACTATTTAGATGCTAGTAT
>chr5.fa_sequenceloci_29737005
TATTGTATTTCAAAATAGGTACCATTCTATGTAGAATAATAGCCATTCTATGAAACTATCTTAATCCTTGTAACCCAGTCCATACTTAGCCTCCAGAATTC
>chr5.fa_sequenceloci_29739831
TGTAAATATAGGAAGAAAGTTAATCATTTCTAAAATATAATAATGAGATACGCATAGACTAGACATTCTCCTTTCAAAAGGGATAAATAAGAAGATACAAA
>chr5.fa_sequenceloci_29746192
TATATTATGAAATAGTATAACGTTACAAAATTAACACAAATACTAGACTCCAATTCAACATCAGACTTGAGTTATTTACTTCACAAATATGTTTCTTAATA
>chr5.fa_sequenceloci_29749598
ATTAACAGCCTGGTAATTAGACCTAGAGCAAAAACTTAAGGCAATAGACCACATATTTTAAACCAAGATGTTATGGGTTGAACTGTGTTCCCCCACCTCTA
>chr5.fa_sequenceloci_29763683
ATTGTTTACAATAAGATAAATGGGACAATTGAAAAGAGTGGCTGAGGAGGCGAATGCATTTGATATGCTGGTTGGGAAGGACTCCCTGAGAGGGATTATTT
>chr5.fa_sequenceloci_29764857
GGGCAGAATTATCAACAGGCCAATTTTGAGCCCAGTTATGATGTGGCATTCTTTGTTTCCAGTCAGCCATTTGTGGTACAATGATGGCTATGACAAAGACA
>chr5.fa_sequenceloci_29767541
CCTACCTGTGGGAACTATCAAAAAATAAAAAAATAAAACTCAAAGGATCAGTATGTAAATAATTTTGTAGCTTCATTGTAAATTATATACATATGGTGTGT
>chr5.fa_sequenceloci_29778456
TCATACTATACTACCAGGCTGCAGTAACCTAAACTTCAAGGTACCGGTACAAAAACAGACACATAGACCAATGGAATGAAATAGAGAGCTCAGAAATAAAG
>chr5.fa_sequenceloci_29782799
GTTACAGATCTTTTCAGAAGAGTGAAAAAACAAAAAAGAAGCCTTATCAGCGAAAGTAGTCACTGTATGTGTAAATCTAAAGAAGCATGATTTATAGAACA
>chr5.fa_sequenceloci_29785240
TTTTCCAATTCAAATAATAGAGCATCTAGTAAGAAAGTGTAGTTGCCCTGGCAGCAAGCTTAAATGTTAGATATAATTTATAACAATACAATTTTAAAACC
>chr5.fa_sequenceloci_29786619
TGTTTTTAGATCTTGAAGCAAATTATATTAGAAGGCCTGAATTATGTTTACGAAGATTTTGATTTGCCTATAAATCTCTTCTAAATATTTGAAAGTCTTAA
>chr5.fa_sequenceloci_29796135
ACAGCTTTAGGGAGTTACTTTCTTGCATAAACAGGAGATAAGAAGGACTTATTCTTAGTTCTAAGTCTCATAAAGCATTTTGATATAATACCTCCCCTGTC
>chr5.fa_sequenceloci_29798148
AAGACACATATATTCAATATAAAAATATGTATAGAAGAATGGTAGCAATGCAGAAGAGAATAAAACCCTCCAAATCCTCACTTGTTGCCCCACTGATTTAT
>chr7.fa_sequenceloci_26574809
ACTCTTTCTATTCTATGACTCTACCTTGGGAGCCCTTGACCTCAAGGTCCAAGATGGCAGCACCTGGACAGTCCAGGATAATGAGGGAAGGAAGGAGGAAG
>chr7.fa_sequenceloci_26596321
TGACCTCCCCTGCCAAAAAATGTGTACGTTGAAGCCCTAACCCCCATTGTGACTGTATTTCAAGACTGGGCTTTTAGGAAATAGTTAAATGAATTCATAAG
>chr7.fa_sequenceloci_26599553
CCATCTCTGGTGCCTCAGATGGAAAACAATAGGTGGGTTTGGGGGTCTCCTAAGCAAGAGAGGCTTTGCCCACCAAGCCCTGCCCAGAGCCACCGTCCATT
>chr7.fa_sequenceloci_26600168
TTTAAAAAACAATCAGCGGGACATGTGGTGTTCATTCTTGGCTGGAACTATGCAGCCTCATCTGCCGGCAAACACTCTGCAGTCTTTCATGAAAAATGTTT
>chr7.fa_sequenceloci_26602636
GCCAGGCTGGAAGCATGGAGTCAGATACACAGCTCACAGCACACAGAACAGGCAACTGCAGGCAAACCCAGGCAAGCTCTGGGAGGCGGCTGCCACTTGAG
>chr7.fa_sequenceloci_26604930
ATAGCGGTTGCAGTTGGAGAGGATGGTGGAGGAGTGCTTGGGAGAGCACCAAGGGTGGCCGGGGGGCTGGTCACATTGCTGCTTTTGATTTAGGCAGTGCT
>chr7.fa_sequenceloci_26605361
CCACTCCAGAGGACAGTGTCCTGGGGTCCTTATAGGGGTCAGGCAGCTGGGCTCCTTGAAAGACTATCTGAACACATTTCATATATTCAAGAATCACATAT
>chr7.fa_sequenceloci_26606797
CCCTCTCTTTCACCATTAATGTTTTCTATCTGGGCCATCAAATGTCACACGCTACTGATTTTGGATGTAAGGTCACTGGAAACAACATATCAAAGGTGTCA
>chr7.fa_sequenceloci_26608432
AATAGCCCTATATAAGCCAGTGGTTAAGAAATCAGACTAAGTTTAAGTCCGGCTCTGCCATATATTCACCACAAGATGCTATGACTTTCTAAATCCTGGTT
>chr7.fa_sequenceloci_26609472
TTACTCAGTTCATTACTAGCTTGAGTTTTTGCCCAGCTTTTTCTCACCCTCTTGCCTTTTCAAAACACTTTATTAAGAACTTGTTTTAGTGTCACATTCTT
>chr7.fa_sequenceloci_26611784
CACTGCCAAACCTAAGGTCACCCAGATTTTTTTCTCCTGTTATTTTCTAGAACTTTTACTTTCTAGTGTATTTACTAATACACAGAGGACAGACACTCCCT
>chr7.fa_sequenceloci_26614123
ATATGACTACATATTAAAAGAGGACTGTAGCTGCCGGTTCTGCCACTTGGGCAACTCATGCTGTCTCTGGAATCACTGGAAAGGCTGATGAACTTATCTCG
>chr7.fa_sequenceloci_26615727
TTTTAATCTTATAACCCAAATTTTCCATTTGTATATTAGATAAAATAACTGTTTCGGGCCTTGGGAAATCTGGGTCAGAGCTCTGCATCCAGGCATCAGGG
>chr7.fa_sequenceloci_26619699
AAAAACAGACACAGCTTTTGGGGAATGGAGTGGAGAAGAACATTTGGGACAAAAGAAGCAGGAAAAGCAAAGGTACAGAGGCAAGAAATGAAGGCAGAGCT
>chr7.fa_sequenceloci_26619900
GCAATGCAAGGCCTGTGTGGAGAAACGGAGAAACATGGGAAGAAGGAGCGCTTATGTGGCCAGAGCAGGGACAGCAAGGCTGATGGCAGCAGCTACAGGGA
>chr7.fa_sequenceloci_26621839
GCAATGACATAGGCTCCTGACAAGCCTACTGATTGGCTGTCACGGCCATCGCTGGGTCATGTGATACCCCCTTCCAATCAGGGTGGGACAGGAGCATATGG
>chr8.fa_sequenceloci_20115783
AATTTACAAATGCAGATTTTAGAATTGTTAGATTCAACAGGCATAAAATTATTCTGCCAAATTGCCCTGAAAGTTTCTAAATGCTTATCTTGCTTTCTGTG
>chr8.fa_sequenceloci_20118372
CCTGCTCATCCGTTATTCTTTAGTGACTTGGATTTTGCTCTTAGGAATTGCTTTGCTTAGAAAGTATCAACTTGAATTGTTTTTAATATGGTTATAAAATT
>chr8.fa_sequenceloci_20122923
AGTGAGACCCCTTGTCTTGGTGATCCTTACTGGGTTTCCAAGCAGAGGAGTCACATGATTACAATTGCCAGTAGAGTTGTTGTTTGGGGTACAAGATGAGA
>chr8.fa_sequenceloci_20128697
CTTTGTGTGTATCCGTTCATTGGTGGATGGACATTTGAGTTGTATATGCCTTTGGGCCATTGGTGCTGCTATCAACATTCATGTACAAGTTTTTGTGTGGG
>chr8.fa_sequenceloci_20133575
TGGACCCCAGCGTAAAGCCCTCATAAGTTTCAGGTCTGTGTCAGTTAGTGTACGTGGGGAAACTTAGAGTAGCCATAGGTGCAGGTATCCGTGTGTCTGAA
>chr8.fa_sequenceloci_20141605
GGGGGAGAGGGAAAGAGGTGCCAAAGGTAGTGAATAAGGATTTTAACCAGTTCCATTTCGGCCGGGGGTTTTGGTCAGTGTCACAGTCACAGGGTGGCCCG
>chr8.fa_sequenceloci_20145359
GTGCACTCAGTCCGTCTGGGGCTCGATAAAAATATTCTGAGACTGTGCAATGTGTGCGGTGGAGGCTGAGGATTGAGCTGCTTGTTGTCAAGGAAGAAGGA
>chr8.fa_sequenceloci_20147127
AATCACAACTTGGCTCCTGTCCTGGCTCAGTGAGTTGAGCTTCTCTGGGGTCCCCTGCACCCTGGCCCTCCTGCCTCTCCAATCCCCGGTGCTGCTCTTTT
>chr8.fa_sequenceloci_20150276
CACTGCCCAAGCTCCTGAGAAAGGGAGCTGCTCTCTGGATCCTTTAGTCTGGGACAAATGGGGGTCTTGAGGTGGAGGGAGGATGGCTGGTGGCCAGGCTA
>chr8.fa_sequenceloci_20153467
TTTGATGGGGGATAGGGGTGGAAATAGAGAAGAAGAGCAAGAGGAGAAGACAATGATTCCTCGTTTGACAGATGTGGATTGGGCTCTGCATCCAAGCCAGC
>chr8.fa_sequenceloci_20154089
CTAGGTTTCCATCTCAGCTCACCAAATAGAAGTTCCACTTACACTTCAGCAAGGAGTGGCCACTTCCATCACTGAAACCTGCCACCAATAGGGTCCCTCTT
>chr8.fa_sequenceloci_20154921
AAGCTGCGCTGCAGCTTCTGGAGGGCGCCCTCCCTCTCCAACAGCTTCTGCTCCAGCTCCTGGATGCTGCACTCGTCCGTGGAGATGGGGGAGCGGACACA
>chr8.fa_sequenceloci_20162273
TGGCCACTCAGTGACCAGTGACAGAGGTGGGATTCGAACCCAGGCCCAAATGCCACAATCTCCATGCTAAAATCGCACGCTGCAATTGGGGACTGTAGGTG
>chr8.fa_sequenceloci_20171132
GGGGAGTGGGTGCAATCTCCAGAGGAGGGCTGGGCATCTGGCTAGACTCCCTCCCGTCTTACCTGGAGAGACAGAGACTGCAACCTAGGAGCAGATGGGAC
>chr8.fa_sequenceloci_20172358
TATGGCGAAGGACAGAGGTGGCAAGACAGAGTAGAAAGAAGCAGGAAGGCTGGAAAGCCCTCTGCCACCTCTGCCATACCCAGGAGGGCTTTGGTTTGGAC
>chr8.fa_sequenceloci_20174246
CCCTTCCCAGATCAGGTCCTCATTGGTTTTCCCTGCTGGGTGGTCTTTGTATTTTGAAGTGGTGCCTTTGTCCACTAGACATGGAACTCTTTTTTGAGCCC
>chr9.fa_sequenceloci_21779123
ACTAAAGTAGTTAAATGTTTAGAAAAGGTAAATAACTGATAGTGCATAAGGGAACCTGAAGTACTCTGTTGACACTTAAATTATATAGCCAAGGACAATGG
>chr9.fa_sequenceloci_21828179
TATGCAAAGTTTTATGAAGAGTTATTTCCTGTTGCTAATAATTTCCTGTTCCTCTGTTACTCTCAGTCATTTTAAGCTGAACCACTCAAAGTTGCAACCTA
>chr9.fa_sequenceloci_21843221
TGTCAAGAGCCATTCATCTCTAGAAGCACTGTGAACTTTAGCCAAGCATATGGTTCAGTTATTCAGGATCTTTAAAGACATTATTGAACCAGCGGGAGTGG
>chr9.fa_sequenceloci_21844740
ACAATCGAGGGACCTCGTTTTAGCTCCCGGGCAGAAAGCTTCATGTTCCGCACCTGGGGGGCGGATGTTATCAACATGACCACAGTTCCAGAGGTGGTTCT
>chr9.fa_sequenceloci_21845345
TAGAAATGTGACAACAAACAGAGAAGTCCTTAAGGAGCCGACATTCTGTCGGATGGAGATAGAAGTTAAGCAAACCAATATAAGAAAGCTAACGGTTATAA
>chr9.fa_sequenceloci_21846661
AACCAGCAGTGATTTCCTTTAGTAGCCAAATGAGGTTGGGGAAATAGTCAGCTGGAGCTACTTTATTGAAAAGCAGAGAAATTAAGCTCTGTAAGTGGAAA
>chr9.fa_sequenceloci_21848715
CCCCACCTCCCACAATTCGACATGAGATTTGGTGAGGACACAAATCCAAACCATACCAGAATTCATCAGTGCTTTTCAGAGATGTCACTGAGTTTCTCTAG
>chr9.fa_sequenceloci_21858757
TCACAGACAGAACTGAAGCATCAGCAGAACACTTTCAAGACCCCCCTCTGCTGCTCTCTCCCAAACTGTTTTCCCTCCTGTTACCATCTGTGATAGTGCTT
>chr9.fa_sequenceloci_21895379
GTTTCGGGGGTTTTTACAGGCACAGGATGGGGGGCGTGGCATTTCCCTGCCCCCCTCCCTGTATCAAATAGACTGCAGTTTAAACATAAGGCAATAAATTA
>chr9.fa_sequenceloci_21901952
AAGAGAGAAGAATCAAATAGATGAAATAAAAACTGATAAAGGGAGTATCAAGACCGATCCCACAGAAATACAAACTACCATCAGAGAATACTATAAACACC
>chr9.fa_sequenceloci_21910346
AGAAGACTGTAAGATAAGCAGGAGGGAGAGCTGTAATTCCATTAGAGCAATGAAAAGAGATTTTCCTTGGCCACTGCGTGACGCTTTTTTAACATGTTTTT
>chr9.fa_sequenceloci_21915903
CTTCTTGGTGCTTATGTCTTCATGGGCAATTATCCTCCAAGGTGATGGGGTTAAATTGGGTGCCCATAACCCAAAGGTTCACTCCTCATCTTTGCTGCCTG
>chr9.fa_sequenceloci_21919666
GGGAGAGCTTATCCAGCCTGTACCAGAGATTGGACAAGCATAGACATAGAGTTACGTATTTCCTCTCAACAGGACCCTAATCTGAAAGAGCTATTTGGGTC
>chr9.fa_sequenceloci_21920571
CCCTTCTTATGGGCCTCAGCATTATAGCTGGTATGGGAACCTAAACTGCCGGAATCTCAAAAGCCTCCTTGACCTATAGCCAACTCTGAAAGGAAATAGCC
>chr9.fa_sequenceloci_21928367
GTCCCAGCTACTTGGGAGGCTGAGGTGGGAGGATCACCTGAACCTAAGGAGGTTCAGGCTGCAGTGAGCCATGATTATGCTACTGTATTCCAGCCTGGGCA
>chr9.fa_sequenceloci_21943137
AAAGGGAAACAGGGCTTCTTAGAAAAATTGGTGTTTCTAGGACTAGGGCAGGAAATATACATGATGAGCCTGTAACATTTTGTAGTGCCAGAAAGGAAAGA
>chr10.fa_sequenceloci_26683349
TTCTTGGGATGGTTCTGCAGACACACCCTAATCTGTAACTGTACCATGTCAGGGAGGATTTCCAAGAAGGCTTCCAACAGAGGCTACCTTGTTTTAATTAA
>chr10.fa_sequenceloci_26691006
GATAACAAGGAAGAGGAAATTGATGACTGTATAAAGTGGACCATACCAGCAGATAGGAGACAAAGAAAAGAAAGTCAACATAGAAATGCCAAAATAGAAGA
>chr10.fa_sequenceloci_26694846
TGGTTCTGGAGGTTCCTCATTGGCTGGGCAGGACCCATTTATTCACTGACAAGGAAGAAGCCCTGGGTTGGGCAAGGAAGTGCCAAAATGCCAGCAGGAGT
>chr10.fa_sequenceloci_26695732
TATCTTTCTAAGCTGAGGATGTACGTCACCTCAGGACCACTGAGGTGTTACCTGTACAAATTGATTGTAAAACCTGTGTTTGAACACTATAAAATCAGCGC
>chr10.fa_sequenceloci_26698160
CAGCCAAAAATCATTTGCCAAGGCTGATGTCAAAAAGGCTATTTCCTAGGTTGTCTTCTAGGATTTGTATAGTTTAAGGTCTTACATTTAAATCTTTCATA
>chr10.fa_sequenceloci_26700780
AAAATTTATAACTAAACAATATGGGGTGTGAATTATCAAAGACAGAAAAGTTATTCAAGGTCTAATCCAGAATCACTTCTGTACTGGTTTATGTCTTGGGA
>chr10.fa_sequenceloci_26703047
ATTTTTTTAAATTAATCATATCAGCACTACTCTAAAACAGAGTTCAATTATTTTTTAGAAACTTAGGTGCATTAAACTACCATTGTAATGTGGTCTAAACG
>chr10.fa_sequenceloci_26703899
CATTAACCTGGGCTACTCAAGTGAAAAATAAAGCATCAAAATTTTACTCTCAGGTCAATGTGAACATGGCTATGAAGGCATTCAAACTAAGCTCCAGATTG
>chr10.fa_sequenceloci_26705653
ATGTGGCTGAAAATAAGCCACACACAGAGCCAACAGCATCATCTGCAGCGGGCTTAAGAATCACAGCATCACAGATCAGAGACTGACTTCTTATCAACCCT
>chr10.fa_sequenceloci_26708604
TAATTGATACCTGATTGCATACATTCATCAGTTTTACATTTGTACCATTCTTGCTGATATAAGAGATCAAGGGAAACCCTTCATGGCCACCAGAGGCACCC
>chr10.fa_sequenceloci_26709981
GCTTAGTCACTGAAAATGCGCTTGCCAATTCAAGGTAAAAATGGTCACTTCCAGTTTGAAACTTTGGGTAAATACTCAGTCACTTCAAAACAATCCCCCTC
>chr10.fa_sequenceloci_26721490
CTTCCTGTCTGTTCATCCACAGTCTGAGAACTTCTCTAGTTCCTCTAGTGTCCCGCCAGCCCAGCTGAGGCTCTCCAGGGAAGGTAGTGGTGTCTGCAGGG
>chr10.fa_sequenceloci_26726729
GCCTCCCAAAGTGTTGGGATTACAGGCATGAGCCACCGTGCCCCACCCTCATTCAGATTCTGATTCAAATAACATTTATTTAACACCTCTGAGACCCCATG
>chr10.fa_sequenceloci_26736374
TTTTCATTCATTTTCCTGATGTTTTAAAATTTCTTAATGTTGGGCTATTGCGCCAGCTGAATATGTGGAAGGCAGGAGCCTGGAGGCCAAGCTTAGCTGCC
>chr10.fa_sequenceloci_26739878
TTTAAGTGATCTCACTGCACATAAAAATAAGCACGTGAGGTAAGACATATGATAATTAGCTCAATTTAGCCATTTAATAATGTAAACATATTTCAAAACAT
>chr10.fa_sequenceloci_26740750
GGGTGTCATTATTTAGCAAGTATTTGGGTACCTACTAAGTGTTTTATATAGATGTGTTATCTCAGCTAATCTTTGTAGTTACCATATACTAAAAGTGTAAA
>chr11.fa_sequenceloci_29093962
TCATATTCTTGGTTCACCCTTATGTAGGCCTTCAATAGAGTACATCCCTCTTATTAAAAATACCTTTGCTGTCATAACTTACCTTTAGATATAATAGTAAC
>chr11.fa_sequenceloci_29149129
TATGGCAATCCAGCCGTTGCAGGAAGAGCAGCCTATTTCATGTTTTCTGTATATTACTCCATGAGTGTGGCCTAATACTTGGACTTAATACATCTCCTATA
>chr11.fa_sequenceloci_29154625
ATATAATAGAATAATGATCATTATCGATGGAATAATTTCTAGATATATTGTACTTGCTGCTTCACAGATACTATCTATAAGCCTCAGAATAAACCTAAATG
>chr11.fa_sequenceloci_29156960
AACAGAAGACATCAAATTTGAGAGCTTACAATCTTTTCTCAAATTATCTAATATGAAGAGTTGGGATTTGAACTTAGGTCTATATAAACCTAAACTCAGAT
>chr11.fa_sequenceloci_29159016
TAGCTAGTAAGTCATCCAGAGGAAGTGTGGGAGGAAAATAAGGACAGAACGAAATCTAATCCCATTAATAATTGAAGTTAAAACAATAGTATCCCTCTTTG
>chr11.fa_sequenceloci_29161666
CAACAAAAACCACACACATACTCAGCCCTCTCTGAGATCACAATCTGCTGGTGAAGACAGTATTCACATAAGCAAATACATAATTTTATCTATGGTAAATT
>chr11.fa_sequenceloci_29167051
ATAAATGGAAATAATGCTGCCAGAGCAGCAGTGTCTGATGAAAGATACCTCGACCTAAACTTTATGGTTTAGAAAGCAGCCAACTGCCATGATTCTTTTAG
>chr11.fa_sequenceloci_29168077
GTGGTGCAGTGAGTTAAGAGTGAAAAGTCAACCCACAAAGAATGACAGAGAAAATGTAGAAGTGAGCCTTGATGAAACTGTTGAACAGCTGAGTCAATGCC
>chr11.fa_sequenceloci_29173959
TTTGGCATTAACTTACATGGAGACTTTCATTCCTAGAAATTCAAGTATCAAAGCAGATAGATCTTGTAATTGTTATTGTGGTTTGGCATAAATGGAACCTT
>chr11.fa_sequenceloci_29177417
ATTTTTGTGTACTGTCAACTTTATTTCAAATTTCAGGAGCTCCTTACTGCCTCAGAATCATGTAAACCTTTTAACTTGGTATTTCAAGTTATCTGTGCTTC
>chr11.fa_sequenceloci_29184972
CAAAAGATACAAAATCAATATGTAGAAGAGATATCTACATCCATATTTATTACAACATTGTTCATAATGGTCAAGATATGAAACCAACCTAAGTGTCCATC
>chr11.fa_sequenceloci_29187310
AGTTGGCAATGGGATAACAGAGTGAAGAAATTGAATTGATATAATGTGTGATTCTAAAGAAAAAAAGTTATTCACAGAAATTTTATCAATGGTAATTAAAG
>chr11.fa_sequenceloci_29194733
TGACTCAAGAACTGCTCTCTTTTCACTATACCATACTTGTTCACTAAATGGGAATTTGCTAGAATTTCAGGGAAGAAATTCATTGGCATTGGAAGAGATGG
>chr11.fa_sequenceloci_29199869
TTTATCAATTTCTTCTAGATTTTCTAGTTTATTTCCGTAGAGGTTGTTTACAGTATTATCTGATAGTAGTTTATATTTCTCTGGGGCCATTGGTGATATCC
>chr11.fa_sequenceloci_29202978
CTTTGGCTCCAGCTGGGGAAAAGCACAGCCTAGAGCTGTAGAGATATGTGCCACCCTTCCCCAACCCAGGGAGCTTAGCCTGTTAGGCAGTTGCTAGTCCC
>chr11.fa_sequenceloci_29204250
ATACCGTAAATCCCACATGATCCAGCCTCTGACTGCCTCCCGATCTCACTTACTCATTTTAGTATTTCGGTTTTTTTTGTTTTGTTTTGTTTTTGTTTTTA
>chr12.fa_sequenceloci_31301551
ACTTTTTCTATGAAATTATAAAGGTTACAAATATAAATACTCAATGGTAATGAAGGTACAATACTATAAACATTCTCACATACTACTTTTTTTTCTTTCTT
>chr12.fa_sequenceloci_31305064
ATGCAATGGGGCTTGTCCTCTCTTGCCCCTTTTGGAAATCAGCTGCCACGTGGGGCAGAGATTTTTCTTCCACTTCAATAACCCTTGACTTCAACCTTCCA
>chr12.fa_sequenceloci_31305702
AGAAGAAACTGAATATGCTTTGTGATGGTTAGTTTTATATGTCAGATTGGCGAAGTCATAGTACCCAGTTTATTCAATTAAACACAAAGCTAGGTGAAGGT
>chr12.fa_sequenceloci_31316386
GTCACAGTAGCAGCAAAGGGCTTAGCTAGTTCTTCCTGGCAGCCTCCTCAATAATTCATAGTTTACTGGGAATCATATATCAAATAGTTTTAGCTCTTCAG
>chr12.fa_sequenceloci_31336336
CAAAAGTGAGATATCACTTTCTCTATAATTAAGGGAAAGGGCTAAGAATATACATATGAATAATCAGTTCCTCGGCCTTCAAGTGATAAAAGAAAATTAAT
>chr12.fa_sequenceloci_31347726
GGTGTTAATTTTTTTTTTTTATCAAGATAGGGTTTCACTGCATTGCCCACACTGGTCTCAAACTCCTAGCCTCAAGCAGTCTTCCCACCTTGGCCTCCCAA
>chr12.fa_sequenceloci_31366772
TTGGTCAACCAAAACTTGGGAAAAATAGGTCCAAAGTTTTTCATTTTCCTGACATGCTCTTTCTATTTACTACAGAAATGTACTAATATAGGTTGCCTTTT
>chr12.fa_sequenceloci_31386104
CCAGCAGAGCGAGAGTCCATCTCAATTAAAAAAAAAAAAGTATGCATAAGATACTAAGGGAGGCCGGCATGGTGGCTCACGCCTCTAATCCCAGCACTTTG
>chr13.fa_sequenceloci_18117627
CAAAAGTGTATTGCTTTGGGTGGTAAACTTTCTCCATGTTCTCCCTGGACCCCTTCTTATCCACTTTACCAGCCATGTGAATGCATCCTATAGCTTCTCTG
>chr13.fa_sequenceloci_18129039
TGTAATTCCTTTGCTTGTGATTGATTTAGAGATGAATATTTGTCTTGTTTCCAGCTAATACAATGTATTTAGGAAGAATGCCAAAGGAGGGAGCTTATTAG
>chr13.fa_sequenceloci_18142817
GTATGGTTAAAGTATTGTATAGGATTAGGAGCATTCCTAATCCAAAAATCAGAAATTCACACTTTTTGAATGCTGACATAATGTTCAAAGGTTATACTCAA
>chr13.fa_sequenceloci_18152862
GGCTGGATGCTCGATTTCCTCTGCCTCTCTCTTTGCCGAGCTTTCCGCGACGACCGCTCCAAGGACTTCTGCAGGACCCGCAACAGCGCAGAGGCTACTAT
>chr13.fa_sequenceloci_18154191
AAATTCAGTTAACCTATTTTGTGTCTGTAGGCTGACCTCAACCCTGTAATATAACCCATTAAAATGAATTTTCTTTTTTTTTTAAGACAGAGTTTCTCTCT
>chr13.fa_sequenceloci_18158565
CCCCTCTCCTTGCACTTTTCTTAAAGTGAATTGCTAGTTAATGCCTGAGAGAGTAAAATTCCTGATCCAATTTTTTCACAAAATGTATGGTTTTATGTGGA
>chr13.fa_sequenceloci_18165289
TTCAAGTATATGCATTCTACTTTGATCCTCCTAATTCTGATCCTCTCTCCGTTACCTCTTCCCCAAAAACCTTCTAAGGATCATATCATTTTAATTAGGAA
>chr13.fa_sequenceloci_18171251
GATGGAACATTCAACTCTAACATAAACCCTGCTGCTTCCATGGGCTCTGCGCCCACCCCCTTGTTATGCTACACTGACATTTAGACCTACTAGAAGGTAAC
>chr13.fa_sequenceloci_18174860
TTGGAATAAGATACATAGGATTTGCATCCCAAGAGAGGGCACTGACCCTGTTTGAGAACGATCATTTGGTTAAGAATTGTTTAATTTCCTTCCTTTTTAGA
>chr13.fa_sequenceloci_18181000
CCTGGCATGTCATCTGCCGATGTTCTTGTGGGTTGTGTTTGAGTCTTAATCTATTTGAATTTCCCTGAGATATCTATGTAGGAGCAAGTAAAATCTGAAAT
>chr13.fa_sequenceloci_18181000
CCTGGCATGTCATCTGCCGATGTTCTTGTGGGTTGTGTTTGAGTCTTAATCTATTTGAATTTCCCTGAGATATCTATGTAGGAGCAAGTAAAATCTGAAAT
>chr13.fa_sequenceloci_18190758
CATACTATGAAATACTCAGATAAGATGTCCCCATCATATTCTATCACTGGGCAAAGTAAAATGTAAACCACTTACTCAAAACAGAAAATATTGTGGGTGAC
>chr13.fa_sequenceloci_18199166
CAACCTCCTCAAGTCCATGGTCAGCTACAGCATGAACCCCGTGGACCTATTTGAGACTAACGACCTGTTTTAGAGTGGGAACGTGAGGCAGGTGCAGGTGT
>chr13.fa_sequenceloci_18201482
CAGTTAAGTATCATTGGAAAAGCCTGGCTCTAGCAATTGCTCCTGCCATACTGAGAAGACATCGGATGAACTTAAACATTTTTATTTTTGTTTAAAGCCAT
>chr13.fa_sequenceloci_18204524
TGCCATAGAACTTAGGCTTTTGCTGATTCTTCCTGCTCCTCTGTGAGTAATAAATTTGGTTTATCTGACTTACTGTGTGAGCATTCTTCTGTTTCTGGCAG
>chr13.fa_sequenceloci_18206314
TTATCAGTCATTTCTTGTAAGACATATGAAAATTCACACTAGAAAGAAATCTTATGAATATGTCAAAAGTGGCAAAGGCTTTAGATATTCCCTACACCTTA
>chr14.fa_sequenceloci_19433529
CAGTCTCGCTGCTCCTCAGTACCTGGGCTATAACATCTATCCAATGGACATGCAAAAGTACCTTGCTTCCCTTCTTGGCAGGGCAGTGGCAGCTGGCACCA
>chr14.fa_sequenceloci_19435693
TTTCTCATAGTTTTGAAGGCTGGAAGCCTGAGATCAGACTGCCAGTCTGGATGGGTTCTGGTGAGTGCCCTCTTTCAGGTTGCAAGCCATCAACTTCTCCT
>chr14.fa_sequenceloci_19437451
CCAGGTTTCATAGTTATCAACATATGTCTAGTCTTTTCTTTTTTCCTATGGTTTCAAGTAAAATTGCTAAGTACAAGGGTCAATTGCACACATATTTTGTA
>chr14.fa_sequenceloci_19441888
AGCATAAGACAACATTCATTGACATGAATTTTTAATTTTTTCAGAAATCATACATTGTCAAATTTTCTAAGGAGGAGAAAATTCAAGCTGTAATCATCATG
>chr14.fa_sequenceloci_19442926
AGAAATCTCTCCATGTAAAACTCTTCCTAAATCTATTAGAAACATAGTGCGTGTAATTGGTTATAAGTAAGACAAGGGAAAGAGCTCTGGAGTTGAAAGAA
>chr14.fa_sequenceloci_19449360
AGGCCTGTGGCTGGGGCTGTCTCCATTCGTTTTCCTCACACCTGTGTTGCTGACCCCAGCGGAGGCCTGAACTGGTAAGAGGGATTCTTCCTCCTGCAATG
>chr14.fa_sequenceloci_19449360
AGGCCTGTGGCTGGGGCTGTCTCCATTCGTTTTCCTCACACCTGTGTTGCTGACCCCAGCGGAGGCCTGAACTGGTAAGAGGGATTCTTCCTCCTGCAATG
>chr14.fa_sequenceloci_19453422
TATTTAACCCTACACAATAAAATGCAAATTTATTCTTCTTAAAGCATCTCGTTATTTCTATAACTTTAAAAAGTTGGTAACTAAAGTATGGTTTACTTCCA
>chr14.fa_sequenceloci_19457922
GTATCTGTTTAGCAGGAATTGCCTAATTGTAAATGACTCCTGCAGGAGCACGAAGGTAAATTTCTATTAATATAGGGTGTTTAATGTATTAAGATCATATG
>chr14.fa_sequenceloci_19460265
TTCCTTTTAGATTATGAGTTGCAGAAAAGAGAGGAGAATCTAGAAAGCTGAACTATTTCAACACCAAGATTTTCGTTTGTGCCACTTCTCTTCTTGTTCCT
>chr14.fa_sequenceloci_19463759
AAAGAGCTGATGTGATGCCTCAGACTTTACAGAGAGACGGTGTCATGGCTCGTGGGGAGAGTACCCCAAAAGGCCAACGGGATAAAGGATGAAGAAGCTTT
>chr14.fa_sequenceloci_19464530
CAGAATTCTGCTAAATCATTTAGGTGTTGAGTCCAATACGCTAGGGCAGGCTAGACTATCCTCTCATTACATAAAATACACATTATTTTGTTTTATATTCT
>chr14.fa_sequenceloci_19465216
TAATATATTTTCTTAAGCTCAATATTATGGCCTCATGAGAGAGTTTCTACGGATGACTTCATTCTATGCCTTGGTGCAAGCCAAAAAATGGGACTGCTGCT
>chr14.fa_sequenceloci_19466524
TTGTCTTTGCCACCTTTGCCAATTTAACTGACAATAGAAAGCTTTTTTTTAAAATTCCTATTTGTTTATTTTACATTTCTCTAAATAATAAATAGGGTTTT
>chr14.fa_sequenceloci_19467928
TAAGATGCTAAATTAGGCTTTATGCTTTTGAATTTTTCTTTGTAGTCTGGATATTTTAAAACTTTAATTCATAAGTGTGTCCATTGATTTGGTTTATAAAA
>chr14.fa_sequenceloci_19469309
TCTCAGACAAATTGAAAACTCCCTCTGGAAGAAGAATATTCCTGTTCTCCACTTCTCTGTCTATATCATTCTTCCACTGCACTGCTTCTGGGCAACCCTGG
>chr15.fa_sequenceloci_19276020
TGATCACAGCTTTGTAAAAGAGGATAGCATTGTAAAACTGCAAAATTAGATTAATAATAACATAGAATGCTTTCAGTATAAGAAATAATACTATCCTAAGC
>chr15.fa_sequenceloci_19318014
CACAGTTCTATTGCTTAATAATATAATCCAATAATTGATGGTACTTTATCATGTTAGGGTGTTGTAAAAATAAAAGAACAAACAAAGGTCTGGAATATGTT
>chr15.fa_sequenceloci_19322142
TGAAAGGAAACATGAAGAAAACACTGCCAACAGCACAGCTGAAAGAGGGACAAATGGGATCCTAGGATATCACTGAACAACCAAAACAACTCTGGTTCCTA
>chr15.fa_sequenceloci_19325362
GGGCAAGGCTTGGCTCTTGTCCATGACTCATCACTACTTACTTAACCCACGTGAGATTCTGAGAATTCTCTTCAATGGCTTCCTGTGAGGTACAATTTGAA
>chr15.fa_sequenceloci_19353369
ATAGTAACACATTATCTTTACTGTCTTTACATAATCATTAAAAAAATTTTACTAGAGCATTTTCTTAATGTCTGTAATGCATTTTCTGTAAAATTTTACTG
>chr15.fa_sequenceloci_19356154
GACACAACAGGTTTATCTTACTGCTTGCTTCCAAGATTCCTTTTGCCTACGACTTTTAAAATTTTGCTTATAATCTGTCTTGTTATGAGTAACTGTGTTTA
>chr15.fa_sequenceloci_19358955
TTATTTCACCTCAAAATCCCAGCAAACAAAAGTGGAAGTAGACAAATGAGATTACTTGAAAACTGAAAAGCTTCTACACAGCACTAGGTACAACCAACAGA
>chr15.fa_sequenceloci_19359294
GGTTAGGACTAATCTAAACCTCTATTAGATAACAACTCACTACTGTTAGAATGACTATTAATAAAAAGCCAAAAAAATAATTATTGGCAAAGATGTGGAGC
>chr15.fa_sequenceloci_19360351
GCTTTTACTTTGAGCTCCAGGTACCTGGAATTCCTGGTATAGAAGACACTAAAAAGGCAGGTGCTGCTAATGGTTTCGCCTCTGGCCCTTCTGTAAACACT
>chr15.fa_sequenceloci_19361034
CTTATCTAAATTAAGTGACAAGAATGTTGCATTTGTAATCTATAAATGACTTCAAATTCTCCAGCTACAAAGAATTTTTAGGCACATTAAAAATAATTCTA
>chr15.fa_sequenceloci_19362000
ACTCATGAAATCATCTGCTTTGTTCTGATATATTTTCCTACTCAGAATAGGTCCACACTCACATAAAAACAATTACTTCTCCAATTCTTTTATATCTAAAG
>chr15.fa_sequenceloci_19365371
AGATGATTTGACAGTATTTTTTACCTCATACTCAGAAATTAACATCTGAGTTAGAAAACTGCTAACCAATTTTAAACCACCTGATATGGATGAGTTTACAA
>chr15.fa_sequenceloci_19366745
TCATCACACCTTGGAGAAAGAATATCAGTGCGGCAAGCAAAAGTCATGTAGAATATCTAAGAGAAAAGACTGAGGAGTGAGGTGCCTGGGGGATTCGGGCT
>chr15.fa_sequenceloci_19368490
GTGACAAAACAACATAACATTGGAGGAGCAGATCTCTATTGAAACAGCTTTTAAAATAAAACTGAATTACGAGCGGTATTAATTTAAAGTACAGTTACACA
>chr15.fa_sequenceloci_19369162
AGAAAATTCTCAATGTGAACTGCTGACTTTAATATACCAACTAGACCTAACGGACAAATTCAGAAACACCTAATCAAAAACCTTGAAATGAGCAAAAATTG
>chr1.fa_sequenceloci_11536855
GTATCCCCACTGGTGCTCCTAAAACTGCCAGTAAGTATGAAAAGCCTGTATTGTTGTGCCCATTTCTCAGGATGAGACCTCAAGGTCACATGGGACTATTC
>chr1.fa_sequenceloci_11552817
ACCCTGGGCAAGTTACTAAACCTCTCTGAGCCTCTGTTTCCTAGCAAATGTCATAATAAGAGAAGCTAGCTCATAGGATCGTTCATTCATTCAATACTTAT
>chr1.fa_sequenceloci_11568185
TAATATACCCTTAGAAAAAGGCTGAGAATAAATTGCCAAAAGCATTAGCAGTCTGTGCGCGGTAGGATTACTATATTCCCCCGTGTGGGTTTTTCTGTGTC
>chr1.fa_sequenceloci_11576596
GGACGGAGGCACCTGGACAGGTGTGGCCAGGAGGAAATGGAGACATGAGTCTGCACAACATTTTCAAAGGGTCACAGTTACCAGGAAACAAAATAACTGTT
>chr1.fa_sequenceloci_11579271
CTCCTGTTCAGAAAACGTCCTTCAGCTCCTTGAAAAGCCAGCTCTGTCTCATCATTCAGCTCTCAGAACAAATACCCTTTTCTTAGAGAGGGCTCCCTTGA
>chr1.fa_sequenceloci_11583297
TGCAGGATCTTTAAAAGCTCATACACCCAAAGTCCTAGAGTGACCTGGAATAAGGAACTTCTCTGGGCCTCAGCTTCCCTGTCCTGCTCTCCAGCCCCCCG
>chr1.fa_sequenceloci_11597646
AACAACAACAAAAAAACCGCGCAGAATTTAAATAGAAAAGCAATTTTCATTTATGAGCCAGTATCATTATTCATAGCTGGAGAATTGTAAGGAGTAAAAGT
>chr1.fa_sequenceloci_11603788
CCTAACACCAAGTCACTAAGACAATTATTAATACTGTGCCCATTTTACAGTTGGGAACACTTGCAAAGACTGAATCCATCTGACAACCCGTGATCAACACC
>chr1.fa_sequenceloci_11609355
TGAATTTTTCCCCCTCATTGCATGCTGTTAATTAGTTTCTTGTAGTAACATAGACTATTATTCTTGGAAGTAATAACTTGGTCCCGGAGGCAGTTTTAATG
>chr1.fa_sequenceloci_11612443
TGGGCTCTGGAATGGATTGCCAGGCAAGCTGCCCCCTGGGACCCTGGAAAGTCTCTCCGGGCCTTCGGACAGGCCTGCGGTGCTGTGTGAGAGCAGGTTAG
>chr2.fa_sequenceloci_7274391
CATCTCAACACCTCAGTGTCTACTTTCCTCCATTTTGTCTTTGTATTTCTGAGAGTTAATTTAAAAGATGAAATCTCCAAAACTGCCTCTTCTGGAAAAAG
>chr2.fa_sequenceloci_7277367
GATTTGCAGATTATGAATACTTCCAGTATGTGTGTGTTTAAAAATGCTACCGTTCTAATCTTTACCTGAAATAAGAGGTAAGCTGGATATAAAATCCTAAG
>chr2.fa_sequenceloci_7278771
TCACAACCAATTGCATGATAACTTGGCCTGAATTAAGCTTATCTAAAACCGACATATTTTTTCCATAAGGCACATCATAGTCTTCTTGCACGTAGGTACAC
>chr2.fa_sequenceloci_7280978
TTTATTTTGGTGCAAAAATTTTTTAAATTCATGCATAGCTTTTTCATGGCGTGCATTCTTCATGAACATTTTGAAATATCCTCATATTTGTGAAAAGTTTT
>chr2.fa_sequenceloci_7283006
TTCATCAAACTAAGGATGAAAGGGCATGTTGATTGTAAATCCACTTTGTAGGTCAGAAAATCCCATGCTAATGGCACTGTTACCAACAAATTTGGTCCCAT
>chr2.fa_sequenceloci_7285253
TTACAGGCTAATTTCTGTCTCCCAGGTCCATTCATTCTCCCTAATAATCACTCTTTGCTCCTCAAAAGAATTACCTACATTCTCCCTCTCCCTCCTCCTTC
>chr2.fa_sequenceloci_7287326
CTCAGGCAGTTCCTTGTAGCAGTGTGAGAACGGACTAATACCGCAGCCAACTCTTCAAACCAGGTTGAAATAAGGCAAATGCCTCACTGCATCCAATCTAG
>chr3.fa_sequenceloci_6058851
GCAGTCCTTGGCAGTGCTGGCATTCAATAAATTTGTTGAATGCATGAGTGCCTGTATAGAAAGAAATAAGAAAATCAGCTCAAAAAGCTGGCCTTTTCCTC
>chr3.fa_sequenceloci_6062188
TGAAGCAAATTTTATTTTGAAAATTTCATGGAACATTACAGAGGTGTTACTATTCAAAGTCTGGAAATCACTGTGACAGTGACTCAGCTTCCTGTTAAAGA
>chr3.fa_sequenceloci_6064091
AAAAAGAGAAAGGGGTAGAAAACTTTTTTTAAAAAATTGTAACAGGAAACCTTCTAAACCTGGAGAAAGACGTAAATATCCAGGTACACGAAAGTCAAAGG
>chr3.fa_sequenceloci_6068431
GGTGGGAAAACCGGATATTCACATACAGAAGAATAAAATTGGACCTTTATTTCAAACCATATATAAAAATAAACTTAAAATGACTAAAAACTTAAATATAA
>chr3.fa_sequenceloci_6070643
GTCCTTGATCAATTCAGCTTCCTGAACTTGGAGATCTGCTAGGCATAATCCTATGGCCACCAAACCTTCAATATTGCCGTGCCTCATGCCTTCGCTATTTG
>chr3.fa_sequenceloci_6072432
TGCCTATCACAGAGCATTGCACAGAGGAAAATGTGATTGAATGCCTATCAATGGCTAATTGACTAATTGGAAACCTAGCAAAAACTACTGGATATGACAGG
>chr4.fa_sequenceloci_9565177
CTCTGGGCTACATAAAGAAGTCTTTGCCTACACACTACTGACCTCCTGCTCTGCCCTAACTTCACGACGGAGTTACTTATGGGGTTACTGGGTGACAGCCA
>chr4.fa_sequenceloci_9571863
CTTGTTCAAGTCATACAGCTAGAAAGCAGCAGAGGTAGAATTCAAACCTTTAACTTCCTAACTCCCAAGTCAGAGCAATTTCCGTCATGCTATGCCCCTTC
>chr4.fa_sequenceloci_9573668
TCTTTTTTTGTTTTTGCACTGGCTATTCCCTGTGCCTGGAATGGTGTTTTCCTTCCCTTCATTTGGCTAATTGTCCTCCAGACCCCAAGGTGGATGCCACC
>chr4.fa_sequenceloci_9574731
GGCTTAGCTGCTCTGTGAGGTGGAGGGGTGGATGGGTGGAGATAAAGAGCCTGGAGCCAGGTCATACGGACCTGGCACGTCACCATCCTGGGAGGTCTAAA
>chr4.fa_sequenceloci_9575203
CCTTCAAAGGAAATTCATCATGCAATGGCCTTCAACCCATCTGAACATTTTCTCTGGCTACAGAAAATGCCTGGGTCGTGCCCCGAAATGAATCTTCTTTT
>chr4.fa_sequenceloci_9575575
CTCTAACCTTTGGGGACAGCCCTCTTGCCTCTCCATCAACAAGTCAGGACGTTGGTCCTACCACAGAGAAATTATGGGCTGCAAAACCAGGAAGCTCAAGT
>chr4.fa_sequenceloci_9575889
ACGAAAGAGGTCCCATTATTAATGCTATTGTATAGGTAACAAATTAGGCTTGGAGAGGTTAGCAACTTGCCCAAAGTCCCACAGCAAGTGTGTGTGTGAGA
>chr4.fa_sequenceloci_9576412
CTACAAAATCCCAAAATCCCAATTGAAAACATTGTTCTAAATAATTAATCTGTATTCATTTGTGTGTTGTTTATGGTATCTGTTTTTACATTTGATTCTTA
>chr5.fa_sequenceloci_6493540
CAAGAAGGATCTCTCCTTGGGCTTCCCTCTTCCAGACTACACATCTGTTCTGGGGTGTCTGATGGGCTGAGACCAGGTCACACGCCTGTGCCTAGCTGCAA
>chr5.fa_sequenceloci_6505930
GAGTGCCAGAGTTTACTGGCTTCCACTCCAGGCTTGGAGCGTGGGACGATGGCGTGACTGGCCAGGGACCTTGTTCTGTCAGTTGTGTGTGCAGCAGCAGG
>chr5.fa_sequenceloci_6511293
TTTTTGAACATAATTGTTACATTGGTAAAATCACTCAGATTGAAGGAATGTCTACCTTAAAATAATTTCTCTAAAATAAATACTAATTCTTCATCACAGTA
>chr5.fa_sequenceloci_6515338
ACAATCTCAACCTAGGACTCAAGACCCAGATGTGGGAGGAGGCGTATGAAAAAAGCAGCCAATGGGCTACCCTGAGAGTCAGGGACCTGGTATCAAGAAAG
>chr5.fa_sequenceloci_6519583
CCCGTGGGCCTCCTGGGGGGCTGTGTCCTGTCTCCCAATCTGGGGCTGGACGCTCCCCCAGGTGGGGCTGGGCAGTGTGGCCCCTGGCGGGCAGCAACATG
>chr5.fa_sequenceloci_6521823
CAAATTTAGATGGAAGATGCTTTCTGAAAGCCTTCAATTCTACTTCTTAGGAGAATTTTACTCAGTTAACTTATAGTTACTTCCGGAAATGATTATTAGTT
>chr7.fa_sequenceloci_8976847
TGCAAGGAATGGGGATCCAGTGATAGAATTTATAGCAATGGTTTAGCCTTAAATGACTATAATAAAGAAAGTATGGAGGCTGAACATTTTATCACTTTAGA
>chr7.fa_sequenceloci_8981508
GACTTAGCAAATCTTGGGGACAAGCCTAAAGAGTTGTAGACTTTCTGATGCGCTGTTTATTTGTTTCCTGGTCTCTCAAAACCACAGATAATCATACTTTT
>chr7.fa_sequenceloci_8981736
GCAATAGGCACTAGTTATGTAGCCTGCTTGTGTTAACAATAAAAGGTCAGGATTTAAGAAAAAATATATGTCTCCAATCAATGGCCCTGGTGTTTTTCTGA
>chr7.fa_sequenceloci_8982176
AAGAAAATTTGCATATGCAGGAAATGAATGTCATTTGCAGAGAGCTAATGTCATTAAAATTTAGGCAGTCCCTATCATGCAAAGGGGTTTCCATTGGGATA
>chr7.fa_sequenceloci_8982592
ACTTTCTATAGTTATTGACCAATTTAATCTGTTAACCTTCACTATAATTGTTTAAAATTTCAATATAATGTCAAGTGAAGAAATAATAAACAAACAGGAGA
>chr7.fa_sequenceloci_8983277
TATGGTGGGCTGTTTTCAATCTGTATCTTTTTAGGTTAATTAATTCTTCAAGAAAGGTGATGTATGTAAGTATTGAGTGAAAAAAATCACTTTATACAGGC
>chr7.fa_sequenceloci_8984816
AAGCTTCTACCTATAAGTGAGATCATGATGCAATATTGTTCTGCCTCTGTCTTACTTCACTTAGCATAATGTCTTCCAGGTCCATCAGTGTTGTGGCAAAT
>chr7.fa_sequenceloci_8984816
AAGCTTCTACCTATAAGTGAGATCATGATGCAATATTGTTCTGCCTCTGTCTTACTTCACTTAGCATAATGTCTTCCAGGTCCATCAGTGTTGTGGCAAAT
>chr7.fa_sequenceloci_8986017
AAGAATGTTAAAGAATTAAAGTGGTTGTCACTAGGCTTGCTATGCTGCTTTCTTTTACTGCCCCTTTGGAAAAATTAGTAAAAAAGTTGTTGGTAGATATA
>chr7.fa_sequenceloci_8986662
GGAATTGGTTTTGGAAATATTCAAGGCAGTTCAGGTGTCTGGAAATACCTACCTAGAAACAGACTCACATGTTGATTGTTTACTAGTGAAAGTGTAAATTT
>chr8.fa_sequenceloci_4294524
GTTGGATCCCAATGGACTCATCTAATTATTTAGCCATTCCCATAATAGAGATAATCAATATTCACTGCTGTAGCCAGAATACATCTTGGAGCAATCCACAT
>chr8.fa_sequenceloci_4296377
ATGTGCTATGATCAGTGTTTTCCACACTGAAAAAGTGGTCAGAAAAGCTTATCACTCTCATCAAGTCCCACTCTCCTAAAGCTTACCCATAGAGAAATATT
>chr8.fa_sequenceloci_4297360
AGCCTCGAGGGCTTGGGGTTCAGAGGTTCATGTTCTTACACGGTGATTCTTGACAAATAAGGCATTAATCCTGTCAGGCATTACCCACTCATATTTGAGCA
>chr8.fa_sequenceloci_4298075
CAGGGAGCCAATGATTCGGAATTCCTTGGACACATGTGTCACCAATTTGAGGCAAATATGGCACAAGCCCGTTCCCCCCTCCATCCCAACACACAGACACA
>chr9.fa_sequenceloci_4831699
TCTGTTCCAACAAAAAAATTAAAGTGGACAGGTTCTTCCACCCTGAGTAAATAACAGTATAGGGTTAAAATCTTTTGTTATCTAAGTGTAAGTCAGCATCT
>chr9.fa_sequenceloci_4832178
TTTGTTTTTTACTGAATCATTTCAGTGTGAATGGGCATCATTTCACTTCACATCTGAGGCTTTGCAGGTTGTGTCTCCTAAAAATAAGAATATTAGAGTCT
>chr9.fa_sequenceloci_4832967
GCCACCAGCTTATAGTGTGGCTTTTTGTTATACCACTGACTCAGCTGACCCTAGAGTGTGGTCAAGTCCATACTTACTAATGGTGAGTAGAAGCCTTACAC
>chr9.fa_sequenceloci_4834265
TGCATACGGATTGTACTGCTGGGAAGGCCGCCACACCTTTCCTGTTGATGTGTCTACTTAACAGTCATTGGGAAAGTAGAATTGAGCTGTCAAATCTTAAA
>chr9.fa_sequenceloci_4835007
AAAAAAAGGAAGCAGGTAAGGTAAGGTGGTGGCTGACACACTGCCCTAGCCAAAGAGAGTACCATCCCGGCACCCCCCGATTGCTGCCATGTGGGAAGATG
>chr10.fa_sequenceloci_5928433
AAGTCAAGCATGGTGTCAAGCCAATGAGAAAAGGTCAGTAAATTTCTAGACTTTTCTTTCACTGTACTATATTCAGGAAACTGGAATGGGAAGTTAAAATT
>chr10.fa_sequenceloci_5938104
ATTCGCCTTTGACGACTCAGCCCATTAAGCCAAAGAGGCTCACCTGGTGCGACTGTTACTCACAATGGCTCACACGTGTTGGGTGCACGTGCTGGGCCAAG
>chr10.fa_sequenceloci_5938211
GCACGCTGTAAGGTATATAGATGTGATTTGGTCAAGGTAGAGACCGAGGCGGATATACAGGCCTGCACGGCTCAGTGAGTTTGGTGCGCAGGCGCACACCT
>chr10.fa_sequenceloci_5939167
ACCTCTGATAAGGGCATATGGCAAAGCCCTGAACCATCCCTAAATTTCAATTTTCTTCTAGCAGTCATATGACTGATCTATGGTCAGGAGGATGTGAACAG
>chr10.fa_sequenceloci_5940294
GTGAGCCACCCCACCTCCATCTAATATTAAATCACAAAATGGAATTATCTAAGTCTGTATCAGCTGGAAGAGAGGAAAGGATGTGGTAGACCCAAGGCTCT
>chr11.fa_sequenceloci_7205222
ATTTTGGAATCATTTGGTAAACATATCTTTCATAAATTGTAAAGTTTCATTTGGGAAATCTAGTACACATATATAATATGTATATAGCACCTGTGCACTAA
>chr11.fa_sequenceloci_7217559
TGGAGTAGGGGCGGAGAGAAGGACACACCTAAAAGCAACAAGATTTGCTGGTGGATTGGATTAGGAGGGAGAAGGGAAAAAACAAGACAGAAGGAATGATG
>chr11.fa_sequenceloci_7218008
AAAGAAGAAAACCAAGGCACATCTCAGAGGTCCAAGTGGTGAGCTGTTGTCCAGCCTCCCGAGTCCCAATTCCTCCCTACCCTCATCTCACCCCATTCCAT
>chr11.fa_sequenceloci_7218824
ACCTTGGCTCACTGCTGTTCACTGACAAACCTGAGGAATTCTAATTCTACTTGGAAAGAAATAGTCTTCTATGGGGAATAAAACATTTTAAAAGAAAAAAA
>chr11.fa_sequenceloci_7221176
TGGTTTTTGATTAATGTGATTAAGCACTAAACTCGGCAGATAACCTGAAGCCTGGTTCTTTGCACAGAGTAGGGCTGAGACAAACGTATGGTTTTTCTATG
>chr11.fa_sequenceloci_7223266
TTTTCTTTTCTCTCTTTTTTTTTTGTTTTTGTTTTTGTTTTTTGAGTCAGGGTTCTATTCCGTCACCCACCAAAGGCTTTTTTCGTCAGCATATAAACTGG
>chr11.fa_sequenceloci_7223729
AGCATCTGGGATGCTCTTTACGAAATAATTGTGTAGGTCTGAGTGAATCCGAGGAACCAGCATTTTCATAAGAAATCCAGGCAATTTCAGAAAAGAAGGCA
>chr11.fa_sequenceloci_7224158
ACAAGACTGAGAAGCACTGCCTTAGAGAGCAAGGATCATTGTTTATTTCTCTATATATTACCCAGGACCTGGAAGGCTTCCTGAGTCACAGGGGACTTCCT
>chr12.fa_sequenceloci_8179228
AGTCTGGATCTTATTTAAACATGTTTTCGTAATAGCTGGGCTTTTCAGATGGCACTTCAGCAGGAGAAAAGGGGCCCTGCCTCATTACTGCCTGATTGAGG
>chr12.fa_sequenceloci_8179670
GGGCTGTGAGCCCTGCCTGATCTTTGTATATCTCTCTTGGCTAAGAAGGAGGTTTTTGTTACTTTGGGATATTTGCGCTGTGGCAGAAGGCTTTCAATAAA
>chr12.fa_sequenceloci_8181836
GTAAGGTAGAGAACATTGAGTGACATAGGCACAGTTTTCAAAGGAAATGCCGGAAATGCAGATGGAGGAGAAGCTGCATGATGAGTAGCAGAAAGGTGGAT
>chr12.fa_sequenceloci_8191856
TTTCAGACAAGTAAATGCTGAGGAAATTCATCACCACCAGGCCTGCCTTGCGAGAGATCCTGAAGGAAGCACTAAACATGGAAAGGAAAAAGCATTACCAG
>chr12.fa_sequenceloci_8199235
TTTGATAGAAGGAGCTTGTAGACCCAAGAGAAGCCTCAGAGAGTATCCCTGTGGTTTCCACCCAACTTCTCAGTGGCTGTTTCATTGTAGTTGACTTTGTA
>chr12.fa_sequenceloci_8200667
CTGAGATAGGAAAGTTTTCTTTCTTGGATTGGATATGTAGAAGAGTGAGTATATTCAGGAGGATTGGAGAGAATTGACATTGAGTCAGAATCATGATGCCA
>chr12.fa_sequenceloci_8201858
AGTGGGTTGGTACACAATTGTTTGTCAGGAATTCTCATTGGTTCACAGAAATAACACTGATTAGTGATTGGCTATAAATAATTAACTATAGATCATGGATT
>chr12.fa_sequenceloci_8202643
CTTGGGTTTTTCTTTACGTTTTTTTCTCTGGATATGATATATTTCCTTTCCCTGACTACTTTTAAGATTTTTCACTATTGATTTTTATTTTTTAAAATTTT
>chr13.fa_sequenceloci_25148861
AGTGATTTTTTAAAAAAAATTTTTATATATTCCTTCTGGAAACTGTTTTTGTGTTTGACTTGATGAAAGTATACATGTATACTTGTATACATGTTGTAGAA
>chr13.fa_sequenceloci_25158160
GTGGCATTGTTTGCTGATTGATTGAATATATGGGGTATGACAGAAAGGAAGAAGAATGATTCTGATATCCTTGGTGTGAGTACCTGGAAGCATGGAGCTGT
>chr13.fa_sequenceloci_25159210
AAGCTAACATCTCAAATACTTTCCAAAATGTCATCAGAAGGCCCTTGTCACGGCCCCAAAGAAGAAGGGAGTCGTGGAGCAGAGGAGAGCACATGGCCCAC
>chr13.fa_sequenceloci_25160495
GTGAGGAGAGCCCCAACCTGCCCCAAAGCCCACCCTCACGCACCCTAGTTCGTTACGGGTTCTACACAGCCGGAAGCCTTTCGGCCAGGTGTGTGTGTCAG
>chr13.fa_sequenceloci_25162508
CTAAATCTGTCCTCTAACACTGCATGGGATGCTTTTTCAGGAAAACGTGGGTTTTTAAGAAATTTGTGACTTTTTTTTTTTTGAAAGGAAGAAACTAAAAT
>chr13.fa_sequenceloci_25163422
GATGATGAAAGTGTTCTGTATCTTGATTGTGGCCGGGGTTACCTGACTCTGTACCTTTGGCAAAACTTGCTGCTGAATCCTACGCTTAAAATGGGTCAGCT
>chr13.fa_sequenceloci_25164231
CACTGGGTGTGAGAGGCTGGGCAGGGAACGATCTGAAGAATGGGGGAGGGCGATGGTGAGAAAAGACACAGCTGATGGTCGACAGGGGACAGGAGAAAGAG
>chr13.fa_sequenceloci_25164776
ACCTTTTGAATCCTGGGTACTCCTAGGTTGAGCAGGGCTGCACTTCCACCGTCTTTCAGGGTTCACCAGATGAAACTCTGAGGATCCTCTATGAATCAGCA
>chr13.fa_sequenceloci_25164878
ACACACAACATCTCCTGAGATTATAAGGTGGTACTGTCTGTGGTGATTACCTAATTTTAATTTATAAACTGGGAATGCAAAGGCCATGCTGACCTTGCTAA
>chr13.fa_sequenceloci_25167410
AAAAACCCAATGTGTGTGCCTTAATTTAAAAATACTTTTTACTAAAATACGCTAACAATCGCCTAAGCCTTCAGCAAGTCATAATCTTTTTGTTGGTGGAG
>chr13.fa_sequenceloci_25170353
ATATTTGAGTGAGATATCCTGTTCATAGTCATAAATTCACTGTGAAAACAAGAACGTCTGTTTTTTTTTTTTTTTTAAAGAAACAGGGTCTCACTGTGTTG
>chr13.fa_sequenceloci_25171385
CACTGCACTGACCTTGGGAATTTGCTGGGCAAGGAAAATGACGTGGCCCTGATCATCGATGGCCACACCCTGAAGTACGCGCTCTCCTTCGAAGTCCGGAG
>chr13.fa_sequenceloci_25177173
TTTCAACTGTCTTATATGTTTAGACTTATTCAAGAAATCAACATAAAGTCTTGTAGGATTTGTCATTCTCCAAAGGGGTGAAAGTTATGTGGAAAATGTGT
>chr13.fa_sequenceloci_25178321
TGGGACAAACATATTCTCCTCTGTTTAGTAAGCATAGTATGGATTCCAAGCCCCAGTTTGGGGTTTGTTAGCCTCACTAAGAAAGGGGAGCAGTTTAGAGG
>chr13.fa_sequenceloci_25179732
ATATTTAGTATAAGATTGAAAATACAGGAAGCTCTTCTGCTTGTCAGCTATGAGCAACTGAGTGAATAGACGTGGATAACATGTTGAGAATACTTGCCAAG
>chr13.fa_sequenceloci_25181211
GTTAACCAGTTAACTGAGCTCTGTGAGAGTCCCAGGGCTGAATTGTCGCCAGTGGTTTAGTTTCTGACAGGCCTGTAAGTGAGAGAGGCAGACAGACAGAG
>chr14.fa_sequenceloci_26143545
CAGTATTTCTTGACTTCTGGATAAGCTTTTAATGCCTCTGGTCAAGGCTCCTTTCTAATGTAGTTTGCTATTTCCAGTGTTTATTACAGGTCAAATAATAA
>chr14.fa_sequenceloci_26149800
TTTCTCAGTTTTATTTGCAGATTTATTTCCAGCTCTCCCTCCTCAACCCCAGTTTCAATCTATATAGTTTTCATACTTTAAACCAATTATGTGAGTCATAG
>chr14.fa_sequenceloci_26160228
AGCAATAGATAACTATAACAGAAATTGATAACTAGAAGTGGGGCACTGCTGTAACAAAAACCTAAAATATGTGACATTGACTTTGGGACCAGTCAGTGGCT
>chr14.fa_sequenceloci_26175910
TTTCTCTTTGAATTCATCCTTCTTCATTCTGAATAGCTTCTGTATTACACGTTTCTGCTTGATTTTTACTGTGGATGAAGCAACGCTTCCTACTTAGCAAA
>chr14.fa_sequenceloci_26187017
CTTTGTCAGTTCCTCAGCTTCACTATTTGATAAAACTTAAAGAAGCTGATGGTGTTTAGCAGCATAGGCTAACAAGTCAGCCTCTCTCACTCACCAAGAGT
>chr14.fa_sequenceloci_26192553
GTGCATACAAGTTATTTGACAATTAGTTTATAGACTGACATATGTGAAATGTTTACAATTCAACTGTACAAGAGAAAAAATAGTTTAGAGCTCCCTATTTG
>chr14.fa_sequenceloci_26195605
TAATGGCTGTATAGGGCATCGCTCAAGCCCATATTCTTTACAGCCAAAGAAGTCAAGTGTTCTCCTGAACTACCTAAGATTTATTGAGGTCTTGACCAGTC
>chr14.fa_sequenceloci_26201964
AAGGCAGTTCAGCAACTCTATAACTGTAACTGTTTTCCCTTGAGATTTCGTGGGCAATTGGTAGAAATCATATGGAAAAATATAGCTTGTAAGTGACCTCT
>chr14.fa_sequenceloci_26210860
AAGGGGGGAGGCAGGGAAGAGAGAAAGAGGAAGCACTGATCAGAAAACTGCAAAGAGTGAATAAAGCTGCTGATGAATTTATGAAATAATAGCATCTTAGT
>chr14.fa_sequenceloci_26223900
AAACTTAGAAGTAATTGAGAGTCTTAAGTGGCTACATGACAAAAATGAGCTTCCTGCCATAATGTGTTCTGTTATCTGTAGTGTGTGGATAATCAGAGCCA
>chr14.fa_sequenceloci_26229741
TGATAATTTATGAGATTCTCTCAGAGGGAGTCTGTCTTGGGCCCCAAGCCAGCTATCAGATGAATTCACAACAGTATCCTTTGAGTTCTTTTCTACTTCAA
>chr14.fa_sequenceloci_26239476
TATGCCCTTCTTTCTCTGTAGTGTCTCCAATTCAAAATTACCTTTTCTTTCCTCAGTACCTTTCATCAAAATTCTCTTAGTGAAGTTTAGCTAAATATCAG
>chr14.fa_sequenceloci_26240747
CTTAAGCAACTCAGTCTATGGTATTTTGTTATAACATCTCATGCTGATTCATACATGATCCAAGAGGCTCACTCACTTCAAGGAATATCTAGAAAAATTGG
>chr14.fa_sequenceloci_26244242
CTGAGCATATCAGCACCAATGATGAAATGCGGGAAAGGGAGTATAGCATGGTCTTAAGAATTTGGGTCCTGAAATTGCAAAGACCTTGTTTTGAAACATGG
>chr14.fa_sequenceloci_26247750
GTACACTGAATTCATGTGTATTTTTCTTTTTACAGTAGCAAACCAAATATATTGAATATTTTTATGTACTCTCCTTGCAACTAATATATATCTTGCTTAAA
>chr14.fa_sequenceloci_26249432
AGCTCAGGAATCATATAGACTTTATTCATCAATGTAAATGCTGGGCATAGGAGAGTATTACAGTATCTGACACAATAAATGTTTGTTAAAGGAATTAAATA
>chr15.fa_sequenceloci_29392739
CTGTGTTTATCTGGTAGTAACCTTGGCTTAAATATCAAGAAATATCAAGAAATGTCAGTCCTCCACCCCCCTCAATAAAAGAAGTTCAGTGTTAGGCAGTC
>chr15.fa_sequenceloci_29434408
ATATTTCAGTGCCTTACATCTTCAAATGAAAGCCTGATACGTCTAATTTTCATACTGGGCTAACAGTAAGTGTGAAGCAAAAAATCCAAAGCCTGAAGTCA
>chr15.fa_sequenceloci_29438608
CTCATGAGTCCACAGGTAGCACCGTTCATCTGGAGAAGGCCTTCACTTGCACAATCCATGATCTGGAAGCTTCTGTGGCAAGGGGCCGATATACGTCTCCC
>chr15.fa_sequenceloci_29448933
GAAGAATAAATAATAGAGCATAGGAAAAACCCCTAGAACCGAGCTTGGCTCGGAGCTCTTGACCCATAATCATGAGGCATTTTCGTTTACATCTAATTTGA
>chr15.fa_sequenceloci_29457967
CTGGGGAGTAGGAAGGCAGGTGTTGATAGCAGAGCCCGTTTAAGTCCCCAATGAACACTAACTGCCCCTGGCTGTCCCCAGGGCAGATGATGTCCTCATCG
>chr15.fa_sequenceloci_29467308
GCCTGCAGGCTGTCCCTACAACGGGCAGATTGAAGTGTGCACAGATGTCCGTGACAGGGCTGTGACCAGCCTGTGATCAGGCTGTGACCAGGTTGCTGCCT
>chr15.fa_sequenceloci_29471576
CCGAAGCGAGCGGCCAGACCCGCCAGCTGCCCACTCGCCCCCGACCCCCGGGTCGCGGTCTCCATCCCCCTCGGACCCCGGCCAGCCCCAGGCCCTCGCGG
>chr15.fa_sequenceloci_29478345
AGCTATAGGACTCTGTGGGTGGGAAGAGCCTGCAGCCAGGCCAAGAAGCCGTGGGCAAGCCCTACAGTCGCCTAGTGCTCGCCTACACAGCTCCCTTTGAT
>chr15.fa_sequenceloci_29482358
CCAACAGCAGTATATGGGTCTTATCGGAATATGAAATACTAAAATGTGGGGAAAAAAAAAACAACTTTTAAGTGTTTGCCTTGGAGGGATGGGCAATGGGA
>chr15.fa_sequenceloci_29493205
GTTAAAAAACAAAACAAAACAAAAACCCAGAGAATTTCTTGCTATTAGGCCTGCCTTCAAGAAATACTAAAAAAAATTCTTCAGGTTGAAAACAAGTTACC
>chr15.fa_sequenceloci_29495569
AAGAAATGCTATGAACAATTGTATGCCAACAAGTTACGTAACAACAAATTAGATAAAACTGACAAATTTCTAGAAAGATACAAACTACCAAAACTGATTAC
>chr15.fa_sequenceloci_29510021
ACGACATGTTGGAAGGCATCACATGGTGGAAGGGCAAAGAGAGGGTGAGGTAGAGAGTAAAATACCCTTGAAAACAAACCCACTTCCATGATAATGGCACA
>chr15.fa_sequenceloci_29514036
AAAGGCTTGGAAAGCAGGAGAGGCTGTGGATGGAGGTGGGAGAGGCTTGGAACTGGGTCTTTGCTATCTCAGGGGCGTGGAAGGGACTTTTGAGTTTGAGA
>chr15.fa_sequenceloci_29528508
GCACAAAGTTGCAGAGACAGGAAGCAAACAATGTCCTAGTGGTTACTACGCGTAATAGTGAATGGTGCCACTCCCATTTCCATCCTAGATTCCTGGACTAT
>chr15.fa_sequenceloci_29532660
TCCCCGAGAGGAAGGTGCTGAGCCCCTCACCCCAGGGTGTCACTGAAGATAAGCGGTGACAGTACCGTTGTTCCTTCTGACAGTTGTTCCTTCTGAACAAC
>chr15.fa_sequenceloci_29535655
TTAGTATTTACCTTGCATAAGTAATTTAATGATTCAAAGTATATGGGAGGATGTGTGTATTTTATATGCAAATACTAGGCCATTTTATACAAGAGACTTGA
